# Supplementary material for: Transcriptomic and Epigenetic Profiling of the Lung of Influenza-Infected Pigs: A Comparison of Different Birth Weight and Susceptibility Groups
Source: PLoS One. 2015 Sep 22;10(9):e0138653. doi: 10.1371/journal.pone.0138653 (PMC4578952; doi:10.1371/journal.pone.0138653)
Supplement: S2 Appendix — (XLSX) [file pone.0138653.s002.xlsx]

## Sheet: BW contrast
Probe ID	Block	Column	Row	Probe name	Reference number	log2(Fold change)	T statistic	P-value	B statistic (lods)	Mean across conditions	Standard deviation across conditions	Degrees of freedom	F statistic	Top hit	Gene description	PrimaryAccession	RefSeqAccession	GenbankAccession	UniGeneID	EntrezGeneID	GeneName	EnsemblID	TIGRID	Description	Pig Gene Symbol	Human Gene Symbol
A_72_P088121	1	223	136	NM_001025214	7328	1.25933	3.30825	0.0021307	-2.43237	10.3787	1.16907	30	10.9445	ref|NM_001025214|ens|ENSSSCT00000014845|gb|AK231376|tc|TC430010	Sus scrofa chemokine (C-C motif) ligand 25 (CCL25), mRNA [NM_001025214]	NM_001025214	NM_001025214	NM_001025214	Ssc.97249	448799	chemokine (C-C motif) ligand 25	ENSSSCT00000014845	TC519662	Sus scrofa chemokine (C-C motif) ligand 25 (CCL25), mRNA [NM_001025214]	CCL25	CCL25
A_72_P664582	1	121	71	NM_001006592	24785	1.22666	2.87717	0.00669183	-2.97055	10.4581	1.31237	30	8.27808	ref|NM_001006592|ens|ENSSSCT00000008547|tc|TC425557|tc|TC468038	Sus scrofa myosin light chain, phosphorylatable, fast skeletal muscle (MYLPF), mRNA [NM_001006592]	NM_001006592	NM_001006592	NM_001006592	Ssc.20141	474162	myosin light chain, phosphorylatable, fast skeletal muscle		TC538759	Sus scrofa myosin light chain, phosphorylatable, fast skeletal muscle (MYLPF), mRNA [NM_001006592]	MYLPF	MYLPF
A_72_P059616	1	88	164	BI404314	30264	1.16182	4.1651	0.000184451	-1.31002	4.39693	0.848221	30	17.3481	gb|BI404314	MI-P-CP1-nwt-h-11-0-UI.s1 MI-P-CP1 Sus scrofa cDNA clone MI-P-CP1-nwt-h-11-0-UI 3', mRNA sequence [BI404314]	BI404314		BI404314	Ssc.12955					MI-P-CP1-nwt-h-11-0-UI.s1 MI-P-CP1 Sus scrofa cDNA clone MI-P-CP1-nwt-h-11-0-UI 3', mRNA sequence [BI404314]		No significant hit
A_72_P608607	1	138	90	NM_001044566	21801	1.13074	3.49682	0.00126518	-2.18945	7.66698	0.988718	30	12.2277	ref|NM_001044566|gb|AJ957781|tc|TC432739|tc|TC452729	Sus scrofa sarcolipin (SLN), mRNA [NM_001044566]	NM_001044566	NM_001044566	NM_001044566	Ssc.15893	733627	sarcolipin	ENSSSCT00000030356	TC546373	Sus scrofa sarcolipin (SLN), mRNA [NM_001044566]	SLN	SLN
A_72_P206642	1	117	96	BP160306	25368	1.13034	2.50591	0.0168494	-3.40666	7.72389	1.38982	30	6.27958	gb|BP160306	BP160306 full-length enriched swine cDNA library, adult thymus Sus scrofa cDNA clone THY010044A10 5', mRNA sequence [BP160306]	BP160306		BP160306	Ssc.23568					BP160306 full-length enriched swine cDNA library, adult thymus Sus scrofa cDNA clone THY010044A10 5', mRNA sequence [BP160306]		No significant hit
A_72_P337333	1	115	161	AK238654	25760	1.10279	3.07005	0.00404536	-2.73323	12.2273	1.10163	30	9.42519	gb|AK238654|tc|TC436872|tc|TC492581|tc|TC414565	Sus scrofa mRNA, clone:THY010014D06, expressed in thymus [AK238654]	ENSSSCT00000022296		AK239155	Ssc.52038	396785	CD1 antigen	ENSSSCT00000022296	TC550671	T-cell surface glycoprotein CD1a precursor [Source:RefSeq peptide;Acc:NP_998996] [ENSSSCT00000022296]	CD1.1	CD1A
A_72_P616544	1	163	161	NM_001006592	17600	1.07842	3.02431	0.00456424	-2.79006	10.5413	1.09337	30	9.14647	ref|NM_001006592|tc|TC425557|tc|TC468038	Sus scrofa myosin light chain, phosphorylatable, fast skeletal muscle (MYLPF), mRNA [NM_001006592]	NM_001006592	NM_001006592	NM_001006592	Ssc.20141	474162	myosin light chain, phosphorylatable, fast skeletal muscle		TC538759	Sus scrofa myosin light chain, phosphorylatable, fast skeletal muscle (MYLPF), mRNA [NM_001006592]	MYLPF	MYLPF
A_72_P719973	1	15	126	NM_214374	42693	1.05931	2.59263	0.0136583	-3.30758	7.56549	1.2567	30	6.72172	ref|NM_214374|ens|ENSSSCT00000017591|ens|ENSSSCT00000017592|ens|ENSSSCT00000017590	Sus scrofa myosin, light chain 1, alkali; skeletal, fast (MYL1), mRNA [NM_214374]	NM_214374	NM_214374	NM_214374	Ssc.14459	397666	myosin, light chain 1, alkali; skeletal, fast	ENSSSCT00000017591	TC534631	Sus scrofa myosin, light chain 1, alkali; skeletal, fast (MYL1), mRNA [NM_214374]	MYL1	MYL1
A_72_P326043	1	141	95	AK237109	21373	1.053	2.88392	0.0065766	-2.96235	8.71773	1.12024	30	8.31699	gb|AK237109|tc|TC410538	Sus scrofa mRNA, clone:PBL010107H06, expressed in periphral blood mononuclear cell [AK237109]	AK237109	XM_003355589	AK237109		100627089	antigen WC1.1-like		TC528127	Sus scrofa mRNA, clone:PBL010107H06, expressed in periphral blood mononuclear cell. [AK237109]	LOC100627089	C1RL
A_72_P764598	1	249	2	NM_001167795	2975	1.03204	3.04629	0.00430756	-2.7628	10.7009	1.03735	30	9.27986	ref|NM_001167795|ens|ENSSSCT00000011156|gb|AK347115|tc|TC462229	Sus scrofa actin, alpha 1, skeletal muscle (ACTA1), mRNA [NM_001167795]	NM_001167795	NM_001167795	NM_001167795	Ssc.37707	100154254	actin, alpha 1, skeletal muscle	ENSSSCT00000011156	TC574139	Sus scrofa actin, alpha 1, skeletal muscle (ACTA1), mRNA [NM_001167795]	ACTA1	ACTA1
A_72_P718383	1	90	109	NM_214374	30036	1.01707	2.06259	0.0463879	-3.88086	8.35401	1.52133	30	4.25427	ref|NM_214374|ens|ENSSSCT00000017591|ens|ENSSSCT00000017592|ens|ENSSSCT00000017590	Sus scrofa myosin, light chain 1, alkali; skeletal, fast (MYL1), mRNA [NM_214374]	NM_214374	NM_214374	NM_214374	Ssc.14459	397666	myosin, light chain 1, alkali; skeletal, fast	ENSSSCT00000017591	TC628207	Sus scrofa myosin, light chain 1, alkali; skeletal, fast (MYL1), mRNA [NM_214374]	MYL1	MYL1
A_72_P565644	1	144	80	NM_001008688	20786	0.995281	2.96565	0.00532197	-2.86246	6.23682	1.02731	30	8.7951	ref|NM_001008688|ens|ENSSSCT00000006734|gb|AY789645|tc|TC438085	Sus scrofa carbonic anhydrase III, muscle specific (CA3), mRNA [NM_001008688]	NM_001008688	NM_001008688	NM_001008688	Ssc.10960	494016	carbonic anhydrase III, muscle specific	ENSSSCT00000006734	TC551919	Sus scrofa carbonic anhydrase III, muscle specific (CA3), mRNA [NM_001008688]	CA3	CA3
A_72_P719328	1	196	53	NM_214374	12044	0.994866	2.70184	0.0104314	-3.18026	8.44067	1.12996	30	7.29995	ref|NM_214374|ens|ENSSSCT00000017591|ens|ENSSSCT00000017592|ens|ENSSSCT00000017590	Sus scrofa myosin, light chain 1, alkali; skeletal, fast (MYL1), mRNA [NM_214374]	NM_214374	NM_214374	NM_214374	Ssc.14459	397666	myosin, light chain 1, alkali; skeletal, fast	ENSSSCT00000017591	TC546443	Sus scrofa myosin, light chain 1, alkali; skeletal, fast (MYL1), mRNA [NM_214374]	MYL1	MYL1
A_72_P755249	1	195	79	NM_001167795	12201	0.987713	3.05554	0.00420362	-2.7513	10.5619	0.988375	30	9.33631	ref|NM_001167795|ens|ENSSSCT00000011156|gb|AK347115|tc|TC495626	Sus scrofa actin, alpha 1, skeletal muscle (ACTA1), mRNA [NM_001167795]	NM_001167795	NM_001167795	NM_001167795	Ssc.37707	100154254	actin, alpha 1, skeletal muscle	ENSSSCT00000011156	TC572477	Sus scrofa actin, alpha 1, skeletal muscle (ACTA1), mRNA [NM_001167795]	ACTA1	ACTA1
A_72_P511035	1	139	61	AK344445	21730	0.983372	2.82656	0.00761712	-3.03171	10.302	1.06606	30	7.98945	gb|AK344445|tc|TC504140	Sus scrofa mRNA, clone:DCI010054A04, expressed in dendritic cells (immature) [AK344445]	ENSSSCT00000023793		AK344445	Ssc.42664	780408	chemokine (C-C motif) ligand 17	ENSSSCT00000023793	TC618132	chemokine (C-C motif) ligand 17 [Source:HGNC Symbol;Acc:10615] [ENSSSCT00000023793]	CCL17	CCL17
A_72_P633086	1	151	160	AK238654	19556	0.965065	2.73861	0.00951479	-3.13681	11.7163	1.08019	30	7.49998	gb|AK238654|tc|TC436872|tc|TC492581|tc|TC414565	Sus scrofa mRNA, clone:THY010014D06, expressed in thymus [AK238654]	ENSSSCT00000022296		AK231663	Ssc.52038	396785	CD1 antigen	ENSSSCT00000022296	TC550671	T-cell surface glycoprotein CD1a precursor [Source:RefSeq peptide;Acc:NP_998996] [ENSSSCT00000022296]	PCD1A	CD1A
A_72_P569479	1	157	75	NM_001008688	18663	0.952675	2.14191	0.0390051	-3.80039	6.62658	1.37012	30	4.58778	ref|NM_001008688|ens|ENSSSCT00000006734|gb|AY789645|tc|TC446393	Sus scrofa carbonic anhydrase III, muscle specific (CA3), mRNA [NM_001008688]	NM_001008688	NM_001008688	NM_001008688	Ssc.10960	494016	carbonic anhydrase III, muscle specific	ENSSSCT00000006734	TC560392	Sus scrofa carbonic anhydrase III, muscle specific (CA3), mRNA [NM_001008688]	CA3	CA3
A_72_P279314	1	156	78	ENSSSCT00000012833	18747	0.929946	2.90749	0.00618888	-2.93367	8.22223	0.977619	30	8.45351	ens|ENSSSCT00000012833|tc|TC447243|tc|TC481447|ref|XM_003132501	membrane metallo-endopeptidase [Source:HGNC Symbol;Acc:7154] [ENSSSCT00000012833]	ENSSSCT00000012833	XM_003132501	E01557		100511536	membrane metallo-endopeptidase	ENSSSCT00000012833	TC561280	Neprilysin [Source:UniProtKB/TrEMBL;Acc:F1SJM4] [ENSSSCT00000012833]	MME	MME
A_72_P232362	1	155	77	NM_213748	19002	0.922761	2.95792	0.00543029	-2.87197	9.33544	0.952734	30	8.74928	ref|NM_213748|gb|AB118908|tc|TC443070|tc|TC422344	Sus scrofa troponin T type 1 (skeletal, slow) (TNNT1), mRNA [NM_213748]	NM_213748	NM_213748	NM_213748	Ssc.7535	396579	troponin T type 1 (skeletal, slow)	ENSSSCT00000023274	TC559670	Sus scrofa troponin T type 1 (skeletal, slow) (TNNT1), mRNA [NM_213748]	TNNT1	TNNT1
A_72_P324073	1	110	77	TC454830	26652	0.914503	2.86939	0.00682679	-2.97998	7.18234	0.974037	30	8.2334	tc|TC454830		TC569053							TC569053			No significant hit
A_72_P387728	1	198	161	TC501320	11650	0.906987	2.86329	0.00693453	-2.98737	1.99656	0.967895	30	8.19842	tc|TC501320	Rep: Major facilitator superfamily MFS_1 - Caldivirga maquilingensis IC-167, partial (4%) [TC501320]	TC615344							TC615344	Rep: Major facilitator superfamily MFS_1 - Caldivirga maquilingensis IC-167, partial (4%) [TC615344]		No significant hit
A_72_P719238	1	188	56	NM_001167795	13318	0.900588	2.76586	0.00888432	-3.10441	10.844	0.995804	30	7.64999	ref|NM_001167795|ens|ENSSSCT00000011156|gb|EW473769|gb|AK347115	Sus scrofa actin, alpha 1, skeletal muscle (ACTA1), mRNA [NM_001167795]	NM_001167795	NM_001167795	NM_001167795	Ssc.37707	100154254	actin, alpha 1, skeletal muscle	ENSSSCT00000011156	TC544740	Sus scrofa actin, alpha 1, skeletal muscle (ACTA1), mRNA [NM_001167795]	ACTA1	ACTA1
A_72_P443954	1	142	82	NM_001172368	21125	0.889608	3.03637	0.00442165	-2.77511	6.2561	0.892719	30	9.21955	ref|NM_001172368|ens|ENSSSCT00000014585|ens|ENSSSCT00000014588|gb|BX667691	Sus scrofa cysteine and glycine-rich protein 3 (cardiac LIM protein) (CSRP3), mRNA [NM_001172368]	NM_001172368	NM_001172368	NM_001172368	Ssc.19310	100337687	cysteine and glycine-rich protein 3 (cardiac LIM protein)	ENSSSCT00000014585	TC544952	Sus scrofa cysteine and glycine-rich protein 3 (cardiac LIM protein) (CSRP3), mRNA [NM_001172368]	CSRP3	CSRP3
A_72_P733933	1	102	2	NM_001167795	27965	0.886434	2.69428	0.0106298	-3.18917	12.6669	1.00652	30	7.25915	ref|NM_001167795|ens|ENSSSCT00000011156|gb|AK347115|tc|TC474669	Sus scrofa actin, alpha 1, skeletal muscle (ACTA1), mRNA [NM_001167795]	NM_001167795	NM_001167795	NM_001167795	Ssc.37707	100154254	actin, alpha 1, skeletal muscle	ENSSSCT00000011156	TC589148	Sus scrofa actin, alpha 1, skeletal muscle (ACTA1), mRNA [NM_001167795]	ACTA1	ACTA1
A_72_P661376	1	158	79	ENSSSCT00000006735	18491	0.884661	2.50186	0.0170139	-3.41125	6.81087	1.08399	30	6.25931	ens|ENSSSCT00000006735|gb|AY610134|tc|TC440020|tc|TC456219	carbonic anhydrase I [Source:HGNC Symbol;Acc:1368] [ENSSSCT00000006735]	ENSSSCT00000006735	XM_001924183	AY610134	Ssc.38724	100153915	carbonic anhydrase I	ENSSSCT00000006735	TC553916	carbonic anhydrase I [Source:HGNC Symbol;Acc:1368] [ENSSSCT00000006735]	CA1	CA1
A_72_P262672	1	123	69	TC441182	24446	0.882037	3.03539	0.0044331	-2.77633	7.47835	0.885121	30	9.21359	tc|TC441182|tc|TC514000	Rep: Outer membrane protein - Gluconobacter oxydans (Gluconobacter suboxydans), partial (3%) [TC441182]	TC555078							TC555078	Rep: Outer membrane protein - Gluconobacter oxydans (Gluconobacter suboxydans), partial (3%) [TC555078]	MEOX1	MEOX1
A_72_P413528	1	189	12	NM_001160274	13170	0.87241	3.02268	0.00458388	-2.79209	8.1771	0.878903	30	9.1366	ref|NM_001160274|ens|ENSSSCT00000004390|gb|EW294402|tc|TC445389	Sus scrofa guanylate cyclase activator 2A (guanylin) (GUCA2A), mRNA [NM_001160274]	NM_001160274	NM_001160274	NM_001160274	Ssc.541	100301560	guanylate cyclase activator 2A (guanylin)	ENSSSCT00000004390	TC559378	Sus scrofa guanylate cyclase activator 2A (guanylin) (GUCA2A), mRNA [NM_001160274]	GUCA2A	GUCA2A
A_72_P267027	1	113	88	TC452001	26052	0.867966	3.02016	0.00461431	-2.7952	7.85583	0.875004	30	9.12139	tc|TC452001		TC566120							TC566120			No significant hit
A_72_P077451	1	110	66	NM_213831	26573	0.860787	2.56325	0.0146711	-3.34135	11.1641	1.02799	30	6.57027	ref|NM_213831|gb|AK238654|tc|TC485955|tc|TC470266	Sus scrofa CD1 antigen (CD1.1), mRNA [NM_213831]	NM_213831	NM_213831	NM_213831	Ssc.14031	396785	CD1 antigen	ENSSSCT00000022296	TC600570	Sus scrofa CD1 antigen (CD1.1), mRNA [NM_213831]	PCD1A	CD1A
A_72_P723608	1	117	43	NM_214374	25479	0.858925	2.43164	0.0201094	-3.49001	7.98369	1.08282	30	5.91289	ref|NM_214374|ens|ENSSSCT00000017591|ens|ENSSSCT00000017592|ens|ENSSSCT00000017590	Sus scrofa myosin, light chain 1, alkali; skeletal, fast (MYL1), mRNA [NM_214374]	NM_214374	NM_214374	NM_214374	Ssc.14459	397666	myosin, light chain 1, alkali; skeletal, fast	ENSSSCT00000017591	TC535782	Sus scrofa myosin, light chain 1, alkali; skeletal, fast (MYL1), mRNA [NM_214374]	MYL1	MYL1
A_72_P474110	1	17	165	ENSSSCT00000006838	42418	0.854872	2.93434	0.00577345	-2.90088	7.94909	0.887495	30	8.61033	ens|ENSSSCT00000006838|tc|TC488386|tc|TC416427|ref|XM_001925806	family with sequence similarity 110, member B [Source:HGNC Symbol;Acc:28587] [ENSSSCT00000006838]	ENSSSCT00000006838	XM_001925806	XM_001925806	Ssc.22699	100156516	protein FAM110B-like	ENSSSCT00000006838	TC602971	family with sequence similarity 110, member B [Source:HGNC Symbol;Acc:28587] [ENSSSCT00000006838]	FAM110B	FAM110B
A_72_P049101	1	126	45	BX918070	23948	0.851747	3.10913	0.00364662	-2.68441	9.52888	0.832378	30	9.66669	gb|BX918070	BX918070 Sus Scrofa library (scan) Sus scrofa cDNA clone scan0039.d.08 5prim, mRNA sequence [BX918070]	BX918070		BX918070	Ssc.98045					BX918070 Sus Scrofa library (scan) Sus scrofa cDNA clone scan0039.d.08 5prim, mRNA sequence [BX918070]		No significant hit
A_72_P442301	1	75	60	ENSSSCT00000019178	32526	0.838157	3.56494	0.00104518	-2.10087	8.88907	0.708609	30	12.7088	ens|ENSSSCT00000019178	Orf protein Fragment [Source:UniProtKB/TrEMBL;Acc:Q29159] [ENSSSCT00000019178]	ENSSSCT00000019178						ENSSSCT00000019178		Uncharacterized protein [Source:UniProtKB/TrEMBL;Acc:F1RSC4] [ENSSSCT00000019178]	LOC100622285	TRIM25
A_72_P165731	1	135	68	NM_214227	22322	0.834566	2.72379	0.00987496	-3.15436	12.3641	0.935154	30	7.41901	ref|NM_214227|ens|ENSSSCT00000016458|tc|TC494953|tc|TC486832	Sus scrofa CD3e molecule, epsilon (CD3-TCR complex) (CD3E), mRNA [NM_214227]	NM_214227	NM_214227	NM_214227	Ssc.16186	397455	CD3e molecule, epsilon (CD3-TCR complex)	ENSSSCT00000016458	TC609417	Sus scrofa CD3e molecule, epsilon (CD3-TCR complex) (CD3E), mRNA [NM_214227]	CD3E	CD3E
A_72_P441992	1	213	163	NM_001123184	9099	0.833576	2.15697	0.0377277	-3.78489	8.28389	1.18726	30	4.6525	ref|NM_001123184|tc|TC411314	Sus scrofa recombinase activating protein (RAG-1), mRNA [NM_001123184]	NM_001123184	NM_001123184	NM_001123184	Ssc.16265	397506	recombinase activating protein	ENSSSCT00000027884	TC522958	Sus scrofa recombinase activating protein (RAG-1), mRNA [NM_001123184]	RAG-1	RAG1
A_72_P579902	1	84	98	NM_001162891	30977	0.829627	2.40231	0.0215481	-3.52253	9.95833	1.05801	30	5.77107	ref|NM_001162891|ens|ENSSSCT00000017947|tc|TC438068|tc|TC432038	Sus scrofa trypsinogen (LOC100302368), mRNA [NM_001162891]	NM_001162891	NM_001162891	NM_001162891	Ssc.41697	100302368	trypsinogen	ENSSSCT00000017947	TC551867	Sus scrofa trypsinogen (LOC100302368), mRNA [NM_001162891]	LOC100302368	PRSS3
A_72_P362993	1	146	77	TC470898	20532	0.824337	3.01035	0.00473482	-2.80735	7.001	0.832011	30	9.06219	tc|TC470898	Rep: Sec-independent protein translocase protein tatC - Candidatus Pelagibacter ubique HTCC1002, partial (7%) [TC470898]	TC585319							TC585319	Rep: Sec-independent protein translocase protein tatC - Candidatus Pelagibacter ubique HTCC1002, partial (7%) [TC585319]		No significant hit
A_72_P568109	1	163	83	NM_001099941	17639	0.822405	2.74954	0.00925706	-3.12383	6.85044	0.912094	30	7.55998	ref|NM_001099941|ens|ENSSSCT00000015650|gb|DQ157551|tc|TC433416	Sus scrofa myotilin (MYOT), mRNA [NM_001099941]	NM_001099941	NM_001099941	NM_001099941	Ssc.50438	100101550	myotilin	ENSSSCT00000015650	TC547075	Sus scrofa myotilin (MYOT), mRNA [NM_001099941]	MYOT	MYOT
A_72_P444744	1	106	83	NM_001129967	27329	0.821489	2.36174	0.023691	-3.56711	11.7179	1.06583	30	5.57783	ref|NM_001129967|ens|ENSSSCT00000010018|gb|EU719607|tc|TC506183	Sus scrofa lymphoid enhancer-binding factor 1 (LEF1), mRNA [NM_001129967]	NM_001129967	NM_001129967	NM_001129967	Ssc.14025	100170126	lymphoid enhancer-binding factor 1	ENSSSCT00000010018	TC620134	Sus scrofa lymphoid enhancer-binding factor 1 (LEF1), mRNA [NM_001129967]	LEF1	LEF1
A_72_P441219	1	137	80	NM_001128469	21976	-0.826503	-2.31624	0.0263226	-3.61657	13.8549	1.09415	30	5.36499	ref|NM_001128469|gb|EU584557|tc|TC482824	Sus scrofa ISG15 ubiquitin-like modifier (ISG15), mRNA [NM_001128469]	NM_001128469	NM_001128469	NM_001128469	Ssc.11557	100145895	ISG15 ubiquitin-like modifier	ENSSSCT00000029764	TC597447	Sus scrofa ISG15 ubiquitin-like modifier (ISG15), mRNA [NM_001128469]	ISG15	ISG15
A_72_P520599	1	123	86	NM_001031796	24353	-0.841072	-2.77213	0.00874491	-3.09694	9.73293	0.925682	30	7.6847	ref|NM_001031796|ens|ENSSSCT00000010831|gb|AY288913|tc|TC415939	Sus scrofa 2'-5'-oligoadenylate synthetase 2, 69/71kDa (OAS2), mRNA [NM_001031796]	NM_001031796	NM_001031796	NM_001031796	Ssc.23483	595128	2'-5'-oligoadenylate synthetase 2, 69/71kDa	ENSSSCT00000010831	TC528351	Sus scrofa 2'-5'-oligoadenylate synthetase 2, 69/71kDa (OAS2), mRNA [NM_001031796]	OAS2	OAS2
A_72_P444275	1	194	152	NM_001031796	12250	-0.842574	-2.67546	0.0111389	-3.21127	8.79884	0.962094	30	7.15808	ref|NM_001031796|ens|ENSSSCT00000010830|ens|ENSSSCT00000010831|gb|AY288913	Sus scrofa 2'-5'-oligoadenylate synthetase 2, 69/71kDa (OAS2), mRNA [NM_001031796]	NM_001031796	NM_001031796	NM_001031796	Ssc.23483	595128	2'-5'-oligoadenylate synthetase 2, 69/71kDa	ENSSSCT00000010831	TC518011	Sus scrofa 2'-5'-oligoadenylate synthetase 2, 69/71kDa (OAS2), mRNA [NM_001031796]	OAS2	OAS2
A_72_P077321	1	158	18	NM_001024695	18437	-0.846434	-3.27922	0.00230631	-2.46942	7.62982	0.78205	30	10.7533	ref|NM_001024695|ens|ENSSSCT00000018375|gb|AY935570|tc|TC454898	Sus scrofa chemokine (C-C motif) ligand 28 (CCL28), mRNA [NM_001024695]	NM_001024695	NM_001024695	NM_001024695	Ssc.42744	554303	chemokine (C-C motif) ligand 28	ENSSSCT00000018375	TC569069	Sus scrofa chemokine (C-C motif) ligand 28 (CCL28), mRNA [NM_001024695]	CCL28	CCL28
A_72_P440416	1	142	111	NM_001113440	21195	-0.847308	-3.33754	0.00196645	-2.39487	9.80516	0.768518	30	11.1392	ref|NM_001113440|ens|ENSSSCT00000012963|gb|EU330422|gb|EW239763	Sus scrofa mucin 20, cell surface associated (MUC20), mRNA [NM_001113440]	NM_001113440	NM_001113440	NM_001113440	Ssc.47749	100134954	mucin 20, cell surface associated	ENSSSCT00000012963	TC518174	Sus scrofa mucin 20, cell surface associated (MUC20), mRNA [NM_001113440]	MUC20	MUC20
A_72_P444413	1	206	116	ENSSSCT00000004479	10228	-0.847708	-2.56835	0.0144904	-3.3355	8.51059	1.00984	30	6.59645	ens|ENSSSCT00000004479	superoxide dismutase 2, mitochondrial [Source:HGNC Symbol;Acc:11180] [ENSSSCT00000004479]	ENSSSCT00000031745		AK389604	Ssc.17042	100154319	superoxide dismutase 2, mitochondrial	ENSSSCT00000031745		superoxide dismutase [Source:RefSeq peptide;Acc:NP_999292] [ENSSSCT00000031745]	SOD2	SOD2
A_72_P594259	1	47	37	NM_213944	37382	-0.849467	-3.5523	0.00108302	-2.11734	12.975	0.721471	30	12.6188	ref|NM_213944|ens|ENSSSCT00000002293|tc|TC455880|tc|TC450075	Sus scrofa defender against cell death 1 (DAD1), mRNA [NM_213944]	NM_213944	NM_213944	NM_213944	Ssc.11184	396984	defender against cell death 1	ENSSSCT00000002293	TC570032	Sus scrofa defender against cell death 1 (DAD1), mRNA [NM_213944]	DAD1	DAD1
A_72_P515992	1	143	56	NM_001097427	20968	-0.885635	-2.36165	0.0236963	-3.56722	14.8675	1.1513	30	5.57738	ref|NM_001097427|ens|ENSSSCT00000001325|ens|ENSSSCT00000001326|tc|TC509320	Sus scrofa MHC class I antigen 3 (SLA-3), mRNA [NM_001097427]	NM_001097427	NM_001097427	NM_001097427	Ssc.5754	100037288	MHC class I antigen 3	ENSSSCT00000001325	TC623133	Sus scrofa MHC class I antigen 3 (SLA-3), mRNA [NM_001097427]	SLA-3	HLA-A
A_72_P303179	1	89	65	NM_001031796	30228	-0.886062	-2.8956	0.00638169	-2.94815	14.1929	0.933901	30	8.38451	ref|NM_001031796|gb|AY288913|tc|TC407271	Sus scrofa 2'-5'-oligoadenylate synthetase 2, 69/71kDa (OAS2), mRNA [NM_001031796]	NM_001031796	NM_001031796	NM_001031796	Ssc.23483	595128	2'-5'-oligoadenylate synthetase 2, 69/71kDa	ENSSSCT00000010831	TC518011	Sus scrofa 2'-5'-oligoadenylate synthetase 2, 69/71kDa (OAS2), mRNA [NM_001031796]	OAS2	OAS2
A_72_P154191	1	86	152	TC486381	30610	-0.898123	-3.14916	0.00327702	-2.63417	4.46827	0.868046	30	9.91718	tc|TC486381		TC601070							TC601070			No significant hit
A_72_P416408	1	199	13	BX915979	11554	-0.910115	-3.39476	0.00167991	-2.32137	4.51698	0.813777	30	11.5244	gb|BX915979	BX915979 Sus Scrofa library (scan) Sus scrofa cDNA clone scan0032.g.06 5prim, mRNA sequence [BX915979]	BX915979		BX915979	Ssc.42310					BX915979 Sus Scrofa library (scan) Sus scrofa cDNA clone scan0032.g.06 5prim, mRNA sequence [BX915979]		No significant hit
A_72_P306173	1	202	58	AK230950	10937	-0.915463	-2.06514	0.0461331	-3.87831	9.58198	1.36548	30	4.26478	gb|AK230950|tc|TC453536|tc|TC471856|tc|TC478880	Sus scrofa mRNA, clone:AMP010068A11, expressed in alveolar macrophage [AK230950]	ENSSSCT00000014336	XM_003353845	X52566	Ssc.16234	100621891	transcobalamin-1-like	ENSSSCT00000014336	TC527401	Pig mRNA for haptocorrin (partial). [X52566]	TCN1	TCN1
A_72_P776040	1	64	81	AK346235	34470	-0.936688	-3.03124	0.00448178	-2.78147	8.99141	0.943408	30	9.18843	gb|AK346235|tc|TC438304	Sus scrofa mRNA, clone:LVRM10108G05, expressed in liver [AK346235]	AK346235		AK346235	Ssc.16250				TC552140	Sus scrofa mRNA, clone:LVRM10108G05, expressed in liver. [AK346235]	IL1RN	IL1RN
A_72_P743157	1	33	119	NM_001134824	39721	-0.937218	-3.7019	0.000709058	-1.92179	8.49273	0.76629	30	13.704	ref|NM_001134824|gb|EF625347|tc|TC470155|tc|TC462026	Sus scrofa cytochrome P450 3A46 (CYP3A46), mRNA [NM_001134824]	NM_001134824	NM_001134824	NM_001134824	Ssc.70525	100126281	cytochrome P450 3A46		TC584597	Sus scrofa cytochrome P450 3A46 (CYP3A46), mRNA [NM_001134824]	CYP3A46	CYP3A4
A_72_P075031	1	10	136	ENSSSCT00000007444	43538	-0.954111	-2.44823	0.0193351	-3.47152	8.04743	1.19749	30	5.99383	ens|ENSSSCT00000007444|tc|TC475028	chitinase 3-like 2 [Source:HGNC Symbol;Acc:1933] [ENSSSCT00000007444]	ENSSSCT00000007444	XM_003481491	AK344383	Ssc.51680	100037944	chitinase 3-like 2 isoform A	ENSSSCT00000007444	TC589516	chitinase 3-like 2 [Source:HGNC Symbol;Acc:1933] [ENSSSCT00000007444]	CHI3L2	CHI3L2
A_72_P626069	1	175	59	AK230950	15611	-0.958678	-2.0406	0.0486403	-3.9028	9.71405	1.44845	30	4.16405	gb|AK230950|tc|TC478880|ref|XM_003122681	Sus scrofa mRNA, clone:AMP010068A11, expressed in alveolar macrophage [AK230950]	ENSSSCT00000014336	XM_003353845	AK391024	Ssc.16234	100621891	transcobalamin-1-like	ENSSSCT00000014336	TC593462	Sus scrofa mRNA, clone: CLNT10045E03, expressed in colon. [AK391024]	TCN1	TCN1
A_72_P606893	1	9	84	FS657538	43734	-0.965075	-2.35991	0.0237922	-3.56912	7.83035	1.25783	30	5.56918	gb|FS657538|gb|AK230950|tc|TC411254|tc|TC458803	FS657538 full-length enriched swine cDNA library, adult colon Sus scrofa cDNA clone CLNT10006F10 5', mRNA sequence [FS657538]	X52566	XM_003360571	X52566	Ssc.16234	396873	transcobalamin I (vitamin B12 binding protein, R binder family)	ENSSSCT00000023981	TC527896	Pig mRNA for haptocorrin (partial). [X52566]	TCN1	TCN1
A_72_P719688	1	93	33	NM_214303	29564	-0.967886	-3.40363	0.00163922	-2.30994	11.954	0.865428	30	11.5847	ref|NM_214303|ens|ENSSSCT00000010832|gb|AK230683|tc|TC429166	Sus scrofa 2',5'-oligoadenylate synthetase 1, 40/46kDa (OAS1), mRNA [NM_214303]	NM_214303	NM_214303	NM_214303	Ssc.1031	397570	2'-5'-oligoadenylate synthetase 1, 40/46kDa		TC536528	Sus scrofa 2'-5'-oligoadenylate synthetase 1, 40/46kDa (OAS1), mRNA [NM_214303]	OAS1	OAS1
A_72_P744498	1	249	95	NM_001001266	3013	-0.986914	-2.18239	0.035654	-3.75854	10.1427	1.39341	30	4.76283	ref|NM_001001266|gb|AK232535|tc|TC503605|tc|TC483206	Sus scrofa metallothionein 1A (MT1A), mRNA [NM_001001266]	NM_001001266	NM_001001266	NM_001001266	Ssc.9079	397417	metallothionein 1A	ENSSSCT00000031974	TC591324	Sus scrofa metallothionein 1A (MT1A), mRNA [NM_001001266]	MT1A	MT1A
A_72_P088491	1	218	140	NM_214423	8176	-1.00826	-4.63362	4.53525e-05	-0.691044	8.31582	0.652415	30	21.4704	ref|NM_214423|gb|AK232311|tc|TC457320	Sus scrofa cytochrome P450 3A29 (CYP3A29), mRNA [NM_214423]	NM_214423	NM_214423	NM_214423	Ssc.204	403324	cytochrome P450 3A29		TC571481	Sus scrofa cytochrome P450 3A29 (CYP3A29), mRNA [NM_214423]	CYP3A29	CYP3A4
A_72_P079681	1	111	139	NM_001001266	26451	-1.02082	-2.19677	0.0345272	-3.74355	10.4138	1.43246	30	4.82578	ref|NM_001001266|gb|AK232535|tc|TC419587|tc|TC474641	Sus scrofa metallothionein 1A (MT1A), mRNA [NM_001001266]	NM_001001266	NM_001001266	NM_001001266	Ssc.9079	397417	metallothionein 1A	ENSSSCT00000031974	TC532363	Sus scrofa metallothionein 1A (MT1A), mRNA [NM_001001266]	MT1A	MT1A
A_72_P755349	1	22	106	NM_214423	41513	-1.03996	-3.79843	0.000537768	-1.79488	8.64479	0.831858	30	14.4281	ref|NM_214423|gb|EW347709|gb|AK232311|tc|TC486114	Sus scrofa cytochrome P450 3A29 (CYP3A29), mRNA [NM_214423]	NM_214423	NM_214423	NM_214423	Ssc.204	403324	cytochrome P450 3A29		TC600766	Sus scrofa cytochrome P450 3A29 (CYP3A29), mRNA [NM_214423]	CYP3A29	CYP3A4
A_72_P788198	1	76	136	TC473479	32318	-1.04224	-2.13077	0.0399752	-3.81182	8.58444	1.50893	30	4.54017	tc|TC473479	Rep: SLA class II histocompatibility antigen, DQ haplotype D alpha chain precursor - Sus scrofa (Pig), complete [TC473479]	AK230483		AK230483	Ssc.31763				TC614046	Sus scrofa mRNA, clone:AMP010001H11, expressed in alveolar macrophage. [AK230483]	SLA-DQA1	HLA-DQA1
A_72_P223657	1	145	88	NM_214303	20612	-1.2161	-3.36058	0.00184587	-2.36532	12.2763	1.11001	30	11.2935	ref|NM_214303|tc|TC453891|tc|TC491378|tc|TC457227	Sus scrofa 2',5'-oligoadenylate synthetase 1, 40/46kDa (OAS1), mRNA [NM_214303]	NM_214303	NM_214303	NM_214303	Ssc.1031	397570	2'-5'-oligoadenylate synthetase 1, 40/46kDa		TC568035	Sus scrofa 2'-5'-oligoadenylate synthetase 1, 40/46kDa (OAS1), mRNA [NM_214303]	OAS1	OAS1

## Sheet: Susceptibility contrast
Probe ID	Block	Column	Row	Probe name	Reference number	log2(Fold change)	T statistic	P-value	B statistic (lods)	Mean across conditions	Standard deviation across conditions	Degrees of freedom	F statistic	Adjusted p-value	Top hit	Gene description	PrimaryAccession	RefSeqAccession	GenbankAccession	UniGeneID	EntrezGeneID	GeneName	EnsemblID	TIGRID	Description	Pig Gene Symbol	Human Gene Symbol
A_72_P290294	1	138	160	ENSSSCT00000007026	21766	-2.00756	6.81022	5.3523e-06	4.0853	7.38888	0.563827	10	46.3791	0.00930888	ens|ENSSSCT00000007026|gb|CF362072|tc|TC454293|ref|XM_003125677	Fc fragment of IgE, high affinity I, receptor for; alpha polypeptide [Source:HGNC Symbol;Acc:3609] [ENSSSCT00000007026]	ENSSSCT00000035996	XM_001929139	CF362072	Ssc.19640	100152827	high affinity immunoglobulin epsilon receptor subunit alpha-like	ENSSSCT00000035996	TC568464	Uncharacterized protein [Source:UniProtKB/TrEMBL;Acc:F1RJ46] [ENSSSCT00000035996]	FCER1A	FCER1A
A_72_P729443	1	235	68	ENSSSCT00000019689	5322	-1.96261	5.50795	5.63471e-05	2.02776	14.8314	0.708169	10	30.3376	0.0357598	ens|ENSSSCT00000019689|gb|AK344285|gb|AK343678|gb|EW577927	mitochondrially encoded cytochrome b [Source:HGNC Symbol;Acc:7427] [ENSSSCT00000019689]	ENSSSCT00000019689		AK394618	Ssc.36628	808513	cytochrome b	ENSSSCT00000019689	TC541889	mitochondrially encoded cytochrome b [Source:HGNC Symbol;Acc:7427] [ENSSSCT00000019689]	CYTB	CYTB
A_72_P443754	1	237	91	ENSSSCT00000001807	5055	-1.93986	7.16442	2.93685e-06	4.59568	9.12641	0.505607	10	51.3289	0.00781203	ens|ENSSSCT00000001807|tc|TC470040|ref|XM_003128394	progastricsin (pepsinogen C) [Source:HGNC Symbol;Acc:8890] [ENSSSCT00000001807]	XM_003128394	XM_003128394	XM_003128394	Ssc.62506	100521201	gastricsin-like		TC552896	PREDICTED: Sus scrofa gastricsin-like (LOC100521201), mRNA [XM_003128394]	PGC	PGC
A_72_P733846	1	81	131	ENSSSCT00000019689	31555	-1.81549	5.2378	9.44858e-05	1.56617	12.0786	0.685733	10	27.4346	0.0441396	ens|ENSSSCT00000019689|gb|AK343678|tc|TC493229|tc|TC484001	mitochondrially encoded cytochrome b [Source:HGNC Symbol;Acc:7427] [ENSSSCT00000019689]	ENSSSCT00000019689		AK399730	Ssc.36628	808513	cytochrome b	ENSSSCT00000019689	TC607710	mitochondrially encoded cytochrome b [Source:HGNC Symbol;Acc:7427] [ENSSSCT00000019689]	CYTB	CYTB
A_72_P727568	1	21	162	ENSSSCT00000019689	41655	-1.75212	6.02052	2.17006e-05	2.87141	14.5532	0.554797	10	36.2467	0.0232216	ens|ENSSSCT00000019689|gb|AK343678|gb|EW577927|gb|AK344285	mitochondrially encoded cytochrome b [Source:HGNC Symbol;Acc:7427] [ENSSSCT00000019689]	ENSSSCT00000019689		AK399730	Ssc.36628	808513	cytochrome b	ENSSSCT00000019689	TC631548	mitochondrially encoded cytochrome b [Source:HGNC Symbol;Acc:7427] [ENSSSCT00000019689]	CYTB	CYTB
A_72_P720858	1	84	23	ENSSSCT00000019689	31099	-1.71526	6.19853	1.57102e-05	3.15423	14.6755	0.520177	10	38.4218	0.0192839	ens|ENSSSCT00000019689|gb|AK343678|gb|AK344285|gb|EW577927	mitochondrially encoded cytochrome b [Source:HGNC Symbol;Acc:7427] [ENSSSCT00000019689]	ENSSSCT00000019689		AK399730	Ssc.36628	808513	cytochrome b	ENSSSCT00000019689	TC539390	mitochondrially encoded cytochrome b [Source:HGNC Symbol;Acc:7427] [ENSSSCT00000019689]	CYTB	CYTB
A_72_P725983	1	99	37	ENSSSCT00000019686	28542	-1.65966	5.26139	9.02829e-05	1.60691	12.78	0.612911	10	27.6822	0.0441396	ens|ENSSSCT00000019686|gb|AK230743|tc|TC453648|tc|TC440048	mitochondrially encoded NADH dehydrogenase 5 [Source:HGNC Symbol;Acc:7461] [ENSSSCT00000019686]	ENSSSCT00000019686		AK343891	Ssc.53784	808511	NADH dehydrogenase subunit 5	ENSSSCT00000019686	TC567776	NADH-ubiquinone oxidoreductase chain 5 [Source:UniProtKB/Swiss-Prot;Acc:Q9TDR1] [ENSSSCT00000019686]	ND5	ND5
A_72_P722655	1	210	7	ENSSSCT00000019689	9687	-1.65066	5.46745	6.08515e-05	1.95927	11.7409	0.580834	10	29.893	0.0371852	ens|ENSSSCT00000019689|gb|AK343678|tc|TC493229|tc|TC484001	mitochondrially encoded cytochrome b [Source:HGNC Symbol;Acc:7427] [ENSSSCT00000019689]	ENSSSCT00000019689		AK399730	Ssc.36628	808513	cytochrome b	ENSSSCT00000019689	TC607710	mitochondrially encoded cytochrome b [Source:HGNC Symbol;Acc:7427] [ENSSSCT00000019689]	CYTB	CYTB
A_72_P757587	1	220	141	ENSSSCT00000019689	7920	-1.59829	5.08178	0.000127895	1.29452	14.6788	0.61072	10	25.8244	0.0484574	ens|ENSSSCT00000019689|gb|AK344285|gb|EW577927|gb|AK343678	mitochondrially encoded cytochrome b [Source:HGNC Symbol;Acc:7427] [ENSSSCT00000019689]	ENSSSCT00000019689		AK344285	Ssc.53913	808513	cytochrome b	ENSSSCT00000019689	TC556327	mitochondrially encoded cytochrome b [Source:HGNC Symbol;Acc:7427] [ENSSSCT00000019689]	CYTB	CYTB
A_72_P517420	1	261	51	NM_214375	995	-1.58075	5.6004	4.73149e-05	2.18308	9.11768	0.533635	10	31.3645	0.033431	ref|NM_214375|ens|ENSSSCT00000013882|ens|ENSSSCT00000013883|ens|ENSSSCT00000013884	Sus scrofa four and a half LIM domains 1 protein, isoform C (FHL1C), mRNA [NM_214375]	NM_214375	NM_214375	NM_214375	Ssc.14463	397667	four and a half LIM domains 1 protein, isoform C	ENSSSCT00000036040	TC617612	Sus scrofa four and a half LIM domains 1 protein, isoform C (FHL1C), mRNA [NM_214375]	FHL1C	FHL1C
A_72_P721553	1	198	13	ENSSSCT00000019689	11724	-1.52156	5.31879	8.08419e-05	1.70573	14.4261	0.542867	10	28.2896	0.0420192	ens|ENSSSCT00000019689|gb|ES444917|gb|AK344285|tc|TC448341	mitochondrially encoded cytochrome b [Source:HGNC Symbol;Acc:7427] [ENSSSCT00000019689]	ENSSSCT00000019689		AK399730	Ssc.36628	808513	cytochrome b	ENSSSCT00000019689	TC562379	mitochondrially encoded cytochrome b [Source:HGNC Symbol;Acc:7427] [ENSSSCT00000019689]	CYTB	CYTB
A_72_P724485	1	71	66	ENSSSCT00000019689	33203	-1.4796	5.44223	6.38423e-05	1.91651	13.0106	0.508333	10	29.6179	0.0383204	ens|ENSSSCT00000019689|gb|AK343678|tc|TC493229|tc|TC484001	mitochondrially encoded cytochrome b [Source:HGNC Symbol;Acc:7427] [ENSSSCT00000019689]	ENSSSCT00000019689		AK399730	Ssc.36628	808513	cytochrome b	ENSSSCT00000019689	TC607710	mitochondrially encoded cytochrome b [Source:HGNC Symbol;Acc:7427] [ENSSSCT00000019689]	CYTB	CYTB
A_72_P127246	1	60	32	ENSSSCT00000019682	35090	-1.46263	6.66567	6.8713e-06	3.87097	13.4159	0.374599	10	44.4311	0.0115081	ens|ENSSSCT00000019682|gb|DB797728|tc|TC497749|tc|TC409675	mitochondrially encoded NADH dehydrogenase 4 [Source:HGNC Symbol;Acc:7459] [ENSSSCT00000019682]	ENSSSCT00000019682		AK389834	Ssc.12641	808510	NADH dehydrogenase subunit 4	ENSSSCT00000019682	TC610645	NADH-ubiquinone oxidoreductase chain 4 [Source:UniProtKB/Swiss-Prot;Acc:O79881] [ENSSSCT00000019682]	ND4	ND4
A_72_P761304	1	95	81	ENSSSCT00000019682	29200	-1.45019	5.23419	9.51469e-05	1.55992	15.1335	0.52101	10	27.3968	0.0441396	ens|ENSSSCT00000019682|tc|TC472808|tc|TC482459|tc|TC477340	mitochondrially encoded NADH dehydrogenase 4 [Source:HGNC Symbol;Acc:7459] [ENSSSCT00000019682]	ENSSSCT00000019682		AK392158	Ssc.12641	808510	NADH dehydrogenase subunit 4	ENSSSCT00000019682	TC627280	NADH-ubiquinone oxidoreductase chain 4 [Source:UniProtKB/Swiss-Prot;Acc:O79881] [ENSSSCT00000019682]	ND4	ND4
A_72_P415723	1	233	76	AY610183	5658	-1.44755	5.23551	9.49051e-05	1.5622	11.3966	0.519608	10	27.4106	0.0441396	gb|AY610183|tc|TC447070	Sus scrofa clone Clu_88255.scr.msk.p1.Contig1, mRNA sequence [AY610183]	ENSSSCT00000025681		AY610183	Ssc.7996	100169745	cellular retinoic acid binding protein 1	ENSSSCT00000025681	TC528332	cellular retinoic acid binding protein 1 [Source:RefSeq peptide;Acc:NP_001121964] [ENSSSCT00000025681]	CRABP1	CRABP1
A_72_P037156	1	58	47	TC471304	35507	-1.43546	5.67981	4.07582e-05	2.31541	9.86717	0.46085	10	32.2603	0.0313274	tc|TC471304|tc|TC466151		XR_135463	XR_135463	XR_135463	Ssc.35464	100739856	uncharacterized LOC100739856		TC585735	PREDICTED: Sus scrofa hypothetical LOC100739856 (LOC100739856), miscRNA [XR_135463]	C7orf41	C7orf41
A_72_P721121	1	73	115	ENSSSCT00000019689	32923	-1.43123	5.54073	5.29557e-05	2.08299	14.0058	0.474815	10	30.6997	0.0352156	ens|ENSSSCT00000019689|gb|AK343678|tc|TC471256|tc|TC435856	mitochondrially encoded cytochrome b [Source:HGNC Symbol;Acc:7427] [ENSSSCT00000019689]	ENSSSCT00000019689		AK399730	Ssc.36628	808513	cytochrome b	ENSSSCT00000019689	TC549644	mitochondrially encoded cytochrome b [Source:HGNC Symbol;Acc:7427] [ENSSSCT00000019689]	CYTB	CYTB
A_72_P732420	1	76	150	ENSSSCT00000019689	32311	-1.41537	5.12818	0.000116845	1.37569	12.8453	0.518416	10	26.2982	0.0463486	ens|ENSSSCT00000019689|gb|AK343678|tc|TC493229|tc|TC484001	mitochondrially encoded cytochrome b [Source:HGNC Symbol;Acc:7427] [ENSSSCT00000019689]	ENSSSCT00000019689		AK399730	Ssc.36628	808513	cytochrome b	ENSSSCT00000019689	TC607710	mitochondrially encoded cytochrome b [Source:HGNC Symbol;Acc:7427] [ENSSSCT00000019689]	CYTB	CYTB
A_72_P732813	1	19	92	NM_001114284	42030	-1.40903	5.19574	0.000102491	1.49328	13.891	0.506657	10	26.9957	0.0441396	ref|NM_001114284|ens|ENSSSCT00000007554|ens|ENSSSCT00000007555|gb|AK237194	Sus scrofa ribosomal protein L5 (RPL5), mRNA [NM_001114284]	NM_001114284	NM_001114284	NM_001114284	Ssc.19414	100135671	ribosomal protein L5	ENSSSCT00000007554	TC568059	Sus scrofa ribosomal protein L5 (RPL5), mRNA [NM_001114284]	RPL5	RPL5
A_72_P723790	1	163	119	ENSSSCT00000019689	17621	-1.36827	5.25616	9.11978e-05	1.59788	14.1048	0.479811	10	27.6272	0.0441396	ens|ENSSSCT00000019689|gb|AK343678|tc|TC471256|tc|TC435856	mitochondrially encoded cytochrome b [Source:HGNC Symbol;Acc:7427] [ENSSSCT00000019689]	ENSSSCT00000019689		AK399730	Ssc.36628	808513	cytochrome b	ENSSSCT00000019689	TC549644	mitochondrially encoded cytochrome b [Source:HGNC Symbol;Acc:7427] [ENSSSCT00000019689]	CYTB	CYTB
A_72_P726943	1	47	136	ENSSSCT00000019689	37248	-1.35505	5.38546	7.1148e-05	1.81985	13.4967	0.458038	10	29.0031	0.0391471	ens|ENSSSCT00000019689|gb|AK343678|tc|TC437930|tc|TC502302	mitochondrially encoded cytochrome b [Source:HGNC Symbol;Acc:7427] [ENSSSCT00000019689]	ENSSSCT00000019689		AK399730	Ssc.36628	808513	cytochrome b	ENSSSCT00000019689	TC551748	mitochondrially encoded cytochrome b [Source:HGNC Symbol;Acc:7427] [ENSSSCT00000019689]	CYTB	CYTB
A_72_P203582	1	69	109	ENSSSCT00000000647	33606	-1.35115	6.24907	1.43451e-05	3.23354	8.66138	0.365946	10	39.0508	0.0185338	ens|ENSSSCT00000000647|gb|AK239886|gb|BX664818|tc|TC418216	RAS-like, estrogen-regulated, growth inhibitor [Source:HGNC Symbol;Acc:15980] [ENSSSCT00000000647]	ENSSSCT00000000647	XM_003481681	AK239886	Ssc.84077	100155884	RAS-like, estrogen-regulated, growth inhibitor	ENSSSCT00000000647	TC530893	RAS-like, estrogen-regulated, growth inhibitor [Source:HGNC Symbol;Acc:15980] [ENSSSCT00000000647]	RERG	RERG
A_72_P742740	1	181	116	ENSSSCT00000019689	14478	-1.34903	5.26103	9.03447e-05	1.6063	13.536	0.470096	10	27.6785	0.0441396	ens|ENSSSCT00000019689|gb|AK343678|tc|TC502302|tc|TC438107	mitochondrially encoded cytochrome b [Source:HGNC Symbol;Acc:7427] [ENSSSCT00000019689]	ENSSSCT00000019689		AK399730	Ssc.36628	808513	cytochrome b	ENSSSCT00000019689	TC616329	mitochondrially encoded cytochrome b [Source:HGNC Symbol;Acc:7427] [ENSSSCT00000019689]	CYTB	CYTB
A_72_P731343	1	27	152	NM_001114284	40640	-1.34128	5.1467	0.000112716	1.40798	14.2387	0.480536	10	26.4885	0.0455091	ref|NM_001114284|ens|ENSSSCT00000007554|ens|ENSSSCT00000007555|gb|AK237194	Sus scrofa ribosomal protein L5 (RPL5), mRNA [NM_001114284]	NM_001114284	NM_001114284	NM_001114284	Ssc.19414	100135671	ribosomal protein L5	ENSSSCT00000007554	TC568059	Sus scrofa ribosomal protein L5 (RPL5), mRNA [NM_001114284]	RPL5	RPL5
A_72_P758317	1	84	141	ENSSSCT00000019682	31040	-1.33708	5.58269	4.89212e-05	2.15343	13.3997	0.427259	10	31.1664	0.0336512	ens|ENSSSCT00000019682|gb|DB797728|tc|TC446505|tc|TC497749	mitochondrially encoded NADH dehydrogenase 4 [Source:HGNC Symbol;Acc:7459] [ENSSSCT00000019682]	ENSSSCT00000019682		AK389834	Ssc.12641	808510	NADH dehydrogenase subunit 4	ENSSSCT00000019682	TC560511	NADH-ubiquinone oxidoreductase chain 4 [Source:UniProtKB/Swiss-Prot;Acc:O79881] [ENSSSCT00000019682]	ND4	ND4
A_72_P020596	1	29	154	ENSSSCT00000004634	40299	-1.30662	5.37403	7.27191e-05	1.80035	6.62033	0.436555	10	28.8803	0.0391471	ens|ENSSSCT00000004634	ectonucleotide pyrophosphatase/phosphodiesterase 3 [Source:HGNC Symbol;Acc:3358] [ENSSSCT00000004634]	ENSSSCT00000033751	XM_003361314	XR_135077	Ssc.19431	100628173	ectonucleotide pyrophosphatase/phosphodiesterase family member 3-like	ENSSSCT00000033751	TC544772	Uncharacterized protein [Source:UniProtKB/TrEMBL;Acc:F1S3P3] [ENSSSCT00000033751]	ENPP3	ENPP3
A_72_P746797	1	176	43	NM_001114284	15449	-1.26719	6.35199	1.19333e-05	3.39376	14.7477	0.319468	10	40.3478	0.0168632	ref|NM_001114284|ens|ENSSSCT00000007554|ens|ENSSSCT00000007555|gb|AK237194	Sus scrofa ribosomal protein L5 (RPL5), mRNA [NM_001114284]	NM_001114284	NM_001114284	NM_001114284	Ssc.19414	100135671	ribosomal protein L5	ENSSSCT00000007554	TC593391	Sus scrofa ribosomal protein L5 (RPL5), mRNA [NM_001114284]	RPL5	RPL5
A_72_P654238	1	89	14	ENSSSCT00000006765	30169	-1.25857	5.42401	6.60989e-05	1.88553	6.73592	0.407937	10	29.4198	0.0383204	ens|ENSSSCT00000006765|gb|EW651120|tc|TC490633|ref|XM_001926603	cysteine-rich secretory protein LCCL domain containing 1 [Source:HGNC Symbol;Acc:18206] [ENSSSCT00000006765]	ENSSSCT00000006765	XM_001926603	EW651120	Ssc.85904	100152961	cysteine-rich secretory protein LCCL domain containing 1	ENSSSCT00000006765	TC605098	cysteine-rich secretory protein LCCL domain containing 1 [Source:HGNC Symbol;Acc:18206] [ENSSSCT00000006765]	CRISPLD1	CRISPLD1
A_72_P724008	1	97	109	NM_001114284	28846	-1.23718	5.8331	3.06344e-05	2.56793	15.0598	0.354722	10	34.0251	0.0271625	ref|NM_001114284|ens|ENSSSCT00000007554|ens|ENSSSCT00000007555|gb|AK237194	Sus scrofa ribosomal protein L5 (RPL5), mRNA [NM_001114284]	NM_001114284	NM_001114284	NM_001114284	Ssc.19414	100135671	ribosomal protein L5	ENSSSCT00000007554	TC538832	Sus scrofa ribosomal protein L5 (RPL5), mRNA [NM_001114284]	RPL5	RPL5
A_72_P721707	1	30	20	NM_001097418	40196	-1.23355	5.16588	0.000108597	1.44139	14.9221	0.425418	10	26.6863	0.0445239	ref|NM_001097418|ens|ENSSSCT00000004960|gb|FD592558|gb|AK236823	Sus scrofa eukaryotic translation elongation factor 1 alpha 1 (EEF1A1), mRNA [NM_001097418]	NM_001097418	NM_001097418	NM_001097418	Ssc.11666	574059	eukaryotic translation elongation factor 1 alpha 1	ENSSSCT00000004960	TC620532	Sus scrofa eukaryotic translation elongation factor 1 alpha 1 (EEF1A1), mRNA [NM_001097418]	EEF1A1	EEF1A1
A_72_P048351	1	6	19	TC494855	44361	-1.2275	5.68002	4.07422e-05	2.31576	9.59994	0.365649	10	32.2627	0.0313274	tc|TC494855|tc|TC415632|tc|TC429973|tc|TC444306	Rep: TonB family protein precursor - Burkholderia vietnamiensis (strain G4 / LMG 22486) (Burkholderiacepacia (strain R1808)), partial (8%) [TC429973]	TC609224							TC609224	Rep: TonB family protein precursor - Burkholderia vietnamiensis (strain G4 / LMG 22486) (Burkholderiacepacia (strain R1808)), partial (8%) [TC543437]	RNF144A	RNF144A
A_72_P752893	1	189	50	NM_001114284	13151	-1.20901	5.58059	4.91149e-05	2.14992	14.4907	0.367107	10	31.143	0.0336512	ref|NM_001114284|ens|ENSSSCT00000007554|ens|ENSSSCT00000007555|gb|AK237194	Sus scrofa ribosomal protein L5 (RPL5), mRNA [NM_001114284]	NM_001114284	NM_001114284	NM_001114284	Ssc.19414	100135671	ribosomal protein L5	ENSSSCT00000007554	TC548206	Sus scrofa ribosomal protein L5 (RPL5), mRNA [NM_001114284]	RPL5	RPL5
A_72_P797407	1	46	40	NM_001114284	37466	-1.19483	5.65555	4.26547e-05	2.27509	14.3463	0.352445	10	31.9853	0.0316205	ref|NM_001114284|ens|ENSSSCT00000007554|ens|ENSSSCT00000007555|tc|TC459050	Sus scrofa ribosomal protein L5 (RPL5), mRNA [NM_001114284]	NM_001114284	NM_001114284	NM_001114284	Ssc.19414	100135671	ribosomal protein L5	ENSSSCT00000007554	TC573254	Sus scrofa ribosomal protein L5 (RPL5), mRNA [NM_001114284]	RPL5	RPL5
A_72_P738124	1	135	7	NM_001114284	22437	-1.17089	5.35953	7.47666e-05	1.77555	14.4374	0.372022	10	28.7246	0.0397758	ref|NM_001114284|ens|ENSSSCT00000007554|ens|ENSSSCT00000007555|tc|TC459050	Sus scrofa ribosomal protein L5 (RPL5), mRNA [NM_001114284]	NM_001114284	NM_001114284	NM_001114284	Ssc.19414	100135671	ribosomal protein L5	ENSSSCT00000007554	TC573254	Sus scrofa ribosomal protein L5 (RPL5), mRNA [NM_001114284]	RPL5	RPL5
A_72_P754343	1	247	134	NM_001123174	3249	-1.17	5.3035	8.32527e-05	1.67945	9.01897	0.377765	10	28.1271	0.0427805	ref|NM_001123174|tc|TC491964|tc|TC499729	Sus scrofa RAB22A, member RAS oncogene family (RAB22A), mRNA [NM_001123174]	NM_001123174	NM_001123174	NM_001123174	Ssc.10486	100144535	RAB22A, member RAS oncogene family	ENSSSCT00000033628	TC613857	Sus scrofa RAB22A, member RAS oncogene family (RAB22A), mRNA [NM_001123174]	RAB22A	RAB22A
A_72_P529970	1	85	79	NM_214375	30901	-1.16914	5.01065	0.000146967	1.16952	9.9422	0.411304	10	25.1066	0.049969	ref|NM_214375|ens|ENSSSCT00000013882|ens|ENSSSCT00000013883|ens|ENSSSCT00000013884	Sus scrofa four and a half LIM domains 1 protein, isoform C (FHL1C), mRNA [NM_214375]	NM_214375	NM_214375	NM_214375	Ssc.14463	397667	four and a half LIM domains 1 protein, isoform C	ENSSSCT00000013884	TC555850	Sus scrofa four and a half LIM domains 1 protein, isoform C (FHL1C), mRNA [NM_214375]	FHL1C	FHL1C
A_72_P725193	1	230	135	ENSSSCT00000019682	6223	-1.1676	5.06582	0.00013194	1.26654	14.2344	0.403889	10	25.6625	0.0485066	ens|ENSSSCT00000019682|tc|TC433361|tc|TC477340|tc|TC472134	mitochondrially encoded NADH dehydrogenase 4 [Source:HGNC Symbol;Acc:7459] [ENSSSCT00000019682]	ENSSSCT00000019682		AK392158	Ssc.12641	808510	NADH dehydrogenase subunit 4	ENSSSCT00000019682	TC591887	NADH-ubiquinone oxidoreductase chain 4 [Source:UniProtKB/Swiss-Prot;Acc:O79881] [ENSSSCT00000019682]	ND4	ND4
A_72_P742246	1	138	108	NM_001114284	21792	-1.13222	5.79417	3.29286e-05	2.50416	14.6497	0.307672	10	33.5724	0.0280949	ref|NM_001114284|ens|ENSSSCT00000007554|ens|ENSSSCT00000007555|tc|TC468472	Sus scrofa ribosomal protein L5 (RPL5), mRNA [NM_001114284]	NM_001114284	NM_001114284	NM_001114284	Ssc.19414	100135671	ribosomal protein L5	ENSSSCT00000007554	TC582815	Sus scrofa ribosomal protein L5 (RPL5), mRNA [NM_001114284]	RPL5	RPL5
A_72_P704316	1	70	18		33397	-1.12826	5.03004	0.000141494	1.20367	9.36222	0.387613	10	25.3013	0.0499007
A_72_P736643	1	78	35	NM_001114284	32113	-1.11354	5.02144	0.000143897	1.18852	14.5735	0.380834	10	25.2148	0.0499007	ref|NM_001114284|ens|ENSSSCT00000007554|ens|ENSSSCT00000007555|gb|AK237194	Sus scrofa ribosomal protein L5 (RPL5), mRNA [NM_001114284]	NM_001114284	NM_001114284	NM_001114284	Ssc.19414	100135671	ribosomal protein L5	ENSSSCT00000007554	TC575804	Sus scrofa ribosomal protein L5 (RPL5), mRNA [NM_001114284]	RPL5	RPL5
A_72_P734111	1	43	57	NM_001001638	38052	-1.08408	5.08793	0.000126371	1.3053	14.9684	0.357386	10	25.887	0.0484278	ref|NM_001001638|gb|CJ013292|gb|AK233933|tc|TC449339	Sus scrofa ribosomal protein L11 (RPL11), mRNA [NM_001001638]	NM_001001638	NM_001001638	NM_001001638	Ssc.56710	414422	ribosomal protein L11	ENSSSCT00000022802	TC563392	Sus scrofa ribosomal protein L11 (RPL11), mRNA [NM_001001638]	RPL11	RPL11
A_72_P722383	1	153	84	NM_001114284	19254	-1.07446	6.82285	5.23738e-06	4.10387	14.1982	0.18257	10	46.5513	0.00930888	ref|NM_001114284|ens|ENSSSCT00000007554|ens|ENSSSCT00000007555|gb|AK237194	Sus scrofa ribosomal protein L5 (RPL5), mRNA [NM_001114284]	NM_001114284	NM_001114284	NM_001114284	Ssc.19414	100135671	ribosomal protein L5	ENSSSCT00000007554	TC583836	Sus scrofa ribosomal protein L5 (RPL5), mRNA [NM_001114284]	RPL5	RPL5
A_72_P104946	1	113	84	TC488293	26054	-1.0635	5.37991	7.19056e-05	1.81039	8.21371	0.314255	10	28.9435	0.0391471	tc|TC488293		TC602881							TC602881
A_72_P255892	1	43	58	ENSSSCT00000005694	37967	-1.06075	5.38057	7.18155e-05	1.81151	8.85186	0.312711	10	28.9505	0.0391471	ens|ENSSSCT00000005694|ref|XM_003121886	myeloid/lymphoid or mixed-lineage leukemia (trithorax homolog, Drosophila); translocated to, 3 [Source:HGNC Symbol;Acc:7136] [ENSSSCT00000005694]	ENSSSCT00000005694	XM_003121886	AK235345	Ssc.18246	100524063	myeloid/lymphoid or mixed-lineage leukemia (trithorax homolog, Drosophila); translocated to, 3	ENSSSCT00000005694	TC519270	myeloid/lymphoid or mixed-lineage leukemia (trithorax homolog, Drosophila); translocated to, 3 [Source:HGNC Symbol;Acc:7136] [ENSSSCT00000005694]	MLLT3	MLLT3
A_72_P035781	1	1	141	NM_214121	45150	-1.06061	6.16368	1.67301e-05	3.09928	7.43538	0.23531	10	37.991	0.0193983	ref|NM_214121|ens|ENSSSCT00000016732|gb|AK347004|tc|NP398289	Sus scrofa mesenchyme homeobox 2 (MEOX2), mRNA [NM_214121]	NM_214121	NM_214121	NM_214121	Ssc.15833	397222	mesenchyme homeobox 2	ENSSSCT00000016732	NP398289	Sus scrofa mesenchyme homeobox 2 (MEOX2), mRNA [NM_214121]	MEOX2	MEOX2
A_72_P565354	1	127	90	ENSSSCT00000010258	23671	-1.03416	5.05371	0.000135097	1.24528	10.8209	0.334032	10	25.54	0.0488726	ens|ENSSSCT00000010258|gb|GU373679|tc|TC512451|tc|TC451935	periostin, osteoblast specific factor [Source:HGNC Symbol;Acc:16953] [ENSSSCT00000010258]	NM_001206347	NM_001206347	NM_001206347	Ssc.7266	100152401	periostin, osteoblast specific factor	ENSSSCT00000010258	TC555480	Sus scrofa periostin, osteoblast specific factor (POSTN), transcript variant 1, mRNA [NM_001206347]	POSTN	POSTN
A_72_P035886	1	142	138	NM_214398	21097	-1.00069	5.21466	9.88062e-05	1.52611	11.1894	0.297382	10	27.1927	0.0441396	ref|NM_214398|ens|ENSSSCT00000016436|gb|AK234086|tc|TC517193	Sus scrofa apolipoprotein A-I (APOA1), mRNA [NM_214398]	NM_214398	NM_214398	NM_214398	Ssc.807	397691	apolipoprotein A-I	ENSSSCT00000034599	TC607398	Sus scrofa apolipoprotein A-I (APOA1), mRNA [NM_214398]	APOA1	APOA1
A_72_P353983	1	166	136		17018	-0.983009	5.50246	5.69373e-05	2.01848	5.77065	0.256785	10	30.2771	0.0357598
A_72_P189716	1	228	53	TC452265	6604	-0.934432	5.93093	2.55737e-05	2.72707	8.24896	0.182856	10	35.1759	0.02514	tc|TC452265	Rep: Biotin--acetyl-CoA-carboxylase ligase - Dinoroseobacter shibae DFL 12, partial (7%) [TC452265]	TC566378							TC566378	Rep: Biotin--acetyl-CoA-carboxylase ligase - Dinoroseobacter shibae DFL 12, partial (7%) [TC566378]	PDK3	PDK3
A_72_P536904	1	210	132	NM_001161649	9540	-0.930686	5.06732	0.000131555	1.26917	9.87969	0.272517	10	25.6777	0.0485066	ref|NM_001161649|gb|FD631357|tc|TC415241|tc|TC442548	Sus scrofa influenza virus NS1A binding protein (IVNS1ABP), mRNA [NM_001161649]	NM_001161649	NM_001161649	NM_001161649	Ssc.7460	100302027	influenza virus NS1A binding protein	ENSSSCT00000016961	TC527537	Sus scrofa influenza virus NS1A binding protein (IVNS1ABP), mRNA [NM_001161649]	IVNS1ABP	IVNS1ABP
A_72_P711268	1	74	24	AK348156	32714	-0.844821	5.05509	0.000134733	1.2477	10.7069	0.218347	10	25.5539	0.0488726	gb|AK348156|tc|TC409224	Sus scrofa mRNA, clone:OVRM10082F02, expressed in ovary [AK348156]	AK393536	XM_003133191	AK393536	Ssc.18510				TC520487	Sus scrofa mRNA, clone: KDN010069A09, expressed in kidney. [AK393536]	ABLIM1	ABLIM1
A_72_P196157	1	141	162	FS667285	21255	0.808775	-5.77102	3.43765e-05	2.46613	10.1144	0.0984273	10	33.3047	0.0287871	gb|FS667285|tc|TC494498	FS667285 full-length enriched swine cDNA library, adult hypothalamus Sus scrofa cDNA clone HTMT10044E07 5', mRNA sequence [FS667285]	TC577124							TC577124	Rep: PREDICTED: NCK interacting protein with SH3 domain isoform 2 - Macaca mulatta, partial (23%) [TC577124]	NCKIPSD	NCKIPSD
A_72_P440961	1	167	26	NM_001159765	16903	0.852605	-5.19849	0.000101947	1.49806	8.05673	0.207248	10	27.0243	0.0441396	ref|NM_001159765	Sus scrofa RIIa domain-containing protein (LOC100294636), mRNA [NM_001159765]	NM_001159765	NM_001159765	NM_001159765	Ssc.69064	100294636	RIIa domain-containing protein	ENSSSCT00000024550		Sus scrofa RIIa domain-containing protein (LOC100294636), mRNA [NM_001159765]	RIIAD1	RIIAD1
A_72_P044001	1	181	165	TC431812	14538	0.858909	-5.16259	0.000109291	1.43567	9.31608	0.215702	10	26.6524	0.0445239	tc|TC431812	Rep: Chromosome 19 - Leishmania infantum, partial (14%) [TC431812]	TC545392							TC545392	Rep: Chromosome 19 - Leishmania infantum, partial (14%) [TC545392]	SLC35A2	SLC35A2
A_72_P152101	1	105	153	BI343714	27464	0.881265	-5.50731	5.64163e-05	2.02666	10.2162	0.192415	10	30.3304	0.0357598	gb|BI343714|gb|AK235999|tc|TC506014|tc|TC467580	371958 MARC 2PIG Sus scrofa cDNA 5', mRNA sequence [BI343714]	AK235999	XM_001927936	AK235999	Ssc.84270	100155133	prostaglandin E synthase 2		TC619931	Sus scrofa mRNA, clone:OVRM10134D11, expressed in ovary. [AK235999]	PTGES2	PTGES2
A_72_P006596	1	102	97	NM_001145387	28002	0.905144	-5.08903	0.000126098	1.30724	9.38122	0.254268	10	25.8983	0.0484278	ref|NM_001145387|gb|EU189934|tc|TC469194	Sus scrofa guanine nucleotide binding protein (G protein), gamma 12 (GNG12), mRNA [NM_001145387]	NM_001145387	NM_001145387	NM_001145387	Ssc.41291	100270820	guanine nucleotide binding protein (G protein), gamma 12		TC583561	Sus scrofa guanine nucleotide binding protein (G protein), gamma 12 (GNG12), mRNA [NM_001145387]	GNG12	GNG12
A_72_P203567	1	87	87	ENSSSCT00000010548	30557	0.934636	-5.01373	0.000146083	1.17495	10.6676	0.280945	10	25.1375	0.049969	ens|ENSSSCT00000010548|gb|AK236221|tc|TC430276|ref|XM_001927933	polymerase (RNA) III (DNA directed) polypeptide D, 44kDa [Source:HGNC Symbol;Acc:1080] [ENSSSCT00000010548]	ENSSSCT00000010548	XM_001927933	AK347287	Ssc.54961	100154035	polymerase (RNA) III (DNA directed) polypeptide D, 44kDa	ENSSSCT00000010548	TC543770	polymerase (RNA) III (DNA directed) polypeptide D, 44kDa [Source:HGNC Symbol;Acc:1080] [ENSSSCT00000010548]	POLR3D	POLR3D
A_72_P536069	1	244	54	NM_001195378	3799	0.949967	-5.13528	0.000115243	1.38809	11.0249	0.276589	10	26.3712	0.0461176	ref|NM_001195378|gb|EU282356|gb|AK236130|tc|TC416956	Sus scrofa valyl-tRNA synthetase (VARS), nuclear gene encoding mitochondrial protein, mRNA [NM_001195378]	NM_001195378	NM_001195378	NM_001195378	Ssc.24367	100270813	valyl-tRNA synthetase	ENSSSCT00000027983	TC535045	Sus scrofa valyl-tRNA synthetase (VARS), nuclear gene encoding mitochondrial protein, mRNA [NM_001195378]	VARS	VARS
A_72_P152811	1	35	16	ENSSSCT00000002551	39348	0.974477	-5.18957	0.000103722	1.48258	9.86688	0.285068	10	26.9317	0.0442481	ens|ENSSSCT00000002551|gb|AK238554|tc|TC422992|ref|XM_001928435	pleckstrin 2 [Source:HGNC Symbol;Acc:19238] [ENSSSCT00000002551]	ENSSSCT00000002551	XM_001928435	AK238554	Ssc.5696	100154251	pleckstrin 2	ENSSSCT00000002551	TC541310	pleckstrin 2 [Source:HGNC Symbol;Acc:19238] [ENSSSCT00000002551]	PLEK2	PLEK2
A_72_P084236	1	50	94	CX064230	36759	0.985276	-5.20531	0.000100611	1.50988	8.27841	0.289599	10	27.0952	0.0441396	gb|CX064230	PDUts2087D03 Porcine testis cDNA library II Sus scrofa cDNA clone PDUts2087D03 5' similar to homologue to dbj [CX064230]	CX064230		CX064230	Ssc.33644					PDUts2087D03 Porcine testis cDNA library II Sus scrofa cDNA clone PDUts2087D03 5' similar to homologue to dbj [CX064230]
A_72_P307383	1	155	75	AK239491	19003	1.0157	-5.89476	2.73347e-05	2.66843	14.1186	0.236086	10	34.7482	0.0262995	gb|AK239491|tc|TC426272|tc|TC487493|tc|TC498959	Sus scrofa mRNA, clone:THY010107F05, expressed in thymus [AK239491]	AY609648		AY609648	Ssc.53698	100153923	proteasome (prosome, macropain) subunit, beta type, 4		TC539519	Sus scrofa clone Clu_2341.scr.msk.p1.Contig6, mRNA sequence. [AY609648]	PSMB4	PSMB4
A_72_P298324	1	37	113	AK351343	39044	1.0296	-6.12652	1.7894e-05	3.04046	8.38891	0.221603	10	37.5343	0.0202291	gb|AK351343|tc|TC424504	Sus scrofa mRNA, clone:TES010096C07, expressed in testis [AK351343]	AK345812		AK345812	Ssc.57966				TC581021	Sus scrofa mRNA, clone:LVR010011D12, expressed in liver. [AK345812]
A_72_P264887	1	45	151	NM_001143708	37665	1.03028	-5.27945	8.71947e-05	1.63806	8.44805	0.306923	10	27.8726	0.0438105	ref|NM_001143708|tc|TC413424|tc|TC459219	Sus scrofa glycerol kinase (GK), mRNA [NM_001143708]	NM_001143708	NM_001143708	NM_001143708	Ssc.33693	100233182	glycerol kinase	ENSSSCT00000035639	TC525489	Sus scrofa glycerol kinase (GK), mRNA [NM_001143708]	GK	GK
A_72_P429924	1	178	40	ENSSSCT00000003479	15026	1.04313	-5.10698	0.000121765	1.33865	8.46736	0.332969	10	26.0813	0.0474674	ens|ENSSSCT00000003479|ref|XM_003127276	hydroxysteroid (17-beta) dehydrogenase 14 [Source:HGNC Symbol;Acc:23238] [ENSSSCT00000003479]	AK233987	XM_003127276	AK233987	Ssc.19146			ENSSSCT00000003479	TC560853	Sus scrofa mRNA, clone:MLN010086E01, expressed in mesenteric lymph node. [AK233987]	PLEKHA4	PLEKHA4
A_72_P260627	1	51	99	TC447513	36671	1.0474	-5.03878	0.000139095	1.21905	9.80169	0.34306	10	25.3894	0.0497582	tc|TC447513	Rep: MGC159463 protein - Bos taurus (Bovine), partial (9%) [TC447513]	ENSSSCT00000034425	XM_003357734	XM_003357734				ENSSSCT00000034425	TC561536	Uncharacterized protein [Source:UniProtKB/TrEMBL;Acc:I3L9B2] [ENSSSCT00000034425]	MAP3K8	MAP3K8
A_72_P157561	1	197	57	AK346731	11872	1.04848	-5.43702	6.4479e-05	1.90766	9.20884	0.300164	10	29.5612	0.0383204	gb|AK346731	Sus scrofa mRNA, clone:MLN010045C01, expressed in mesenteric lymph nodes [AK346731]	ENSSSCT00000026684		AK346637	Ssc.16605	100240743	DNA-damage-inducible transcript 3	ENSSSCT00000026684	TC524860	DNA damage-inducible transcript 3 protein [Source:RefSeq peptide;Acc:NP_001138317] [ENSSSCT00000026684]	DDIT3	DDIT3
A_72_P514623	1	182	77	AK239491	14412	1.05299	-5.07899	0.000128591	1.28965	13.9904	0.341546	10	25.7962	0.0484574	gb|AK239491|tc|TC487493|tc|TC498959|tc|TC485506	Sus scrofa mRNA, clone:THY010107F05, expressed in thymus [AK239491]	AY609648		AY609648	Ssc.53698	100153923	proteasome (prosome, macropain) subunit, beta type, 4		TC602121	Sus scrofa clone Clu_2341.scr.msk.p1.Contig6, mRNA sequence. [AY609648]	PSMB4	PSMB4
A_72_P157716	1	262	99	AK349084	801	1.14818	-5.0364	0.000139745	1.21485	10.1538	0.397308	10	25.3653	0.0497582	gb|AK349084|tc|TC499172	Sus scrofa mRNA, clone:PCT010023B02, expressed in placenta [AK349084]	ENSSSCT00000033656		AK233156	Ssc.95986	733578	claudin 4	ENSSSCT00000033656	TC613319	claudin-4 [Source:RefSeq peptide;Acc:NP_001155109] [ENSSSCT00000033656]	CLDN4	CLDN4
A_72_P488393	1	158	158	ENSSSCT00000010884	18367	1.14847	-5.63672	4.41897e-05	2.24374	8.80932	0.331541	10	31.7727	0.03223	ens|ENSSSCT00000010884|gb|AK235785|tc|TC414059|tc|TC421285	methylmalonic aciduria (cobalamin deficiency) cblB type [Source:HGNC Symbol;Acc:19331] [ENSSSCT00000010884]	ENSSSCT00000010884	XM_001929194	AK393083	Ssc.6554	100157459	methylmalonic aciduria (cobalamin deficiency) cblB type	ENSSSCT00000010884	TC526209	methylmalonic aciduria (cobalamin deficiency) cblB type [Source:HGNC Symbol;Acc:19331] [ENSSSCT00000010884]	MMAB	MMAB
A_72_P709130	1	22	139	ENSSSCT00000002231	41581	1.14906	-5.61924	4.56665e-05	2.21456	7.37826	0.333618	10	31.5758	0.0327784	ens|ENSSSCT00000002231|gb|CN157127|tc|TC444511|ref|XM_001927895	transglutaminase 1 (K polypeptide epidermal type I, protein-glutamine-gamma-glutamyltransferase) [Source:HGNC Symbol;Acc:11777] [ENSSSCT00000002231]	ENSSSCT00000035836	XM_001927895	XM_001927895	Ssc.27433	100156489	protein-glutamine gamma-glutamyltransferase K-like	ENSSSCT00000035836	TC558486	Uncharacterized protein [Source:UniProtKB/TrEMBL;Acc:F1SGP9] [ENSSSCT00000035836]	TGM1	TGM1
A_72_P351048	1	155	26	TC476920	18943	1.16875	-5.21906	9.79694e-05	1.53373	7.06393	0.386643	10	27.2386	0.0441396	tc|TC476920		TC591449							TC591449
A_72_P368263	1	22	38	ENSSSCT00000002231	41547	1.17982	-5.50556	5.66037e-05	2.02371	7.46009	0.360731	10	30.3112	0.0357598	ens|ENSSSCT00000002231|gb|CN157127|tc|TC444511|ref|XM_001927895	transglutaminase 1 (K polypeptide epidermal type I, protein-glutamine-gamma-glutamyltransferase) [Source:HGNC Symbol;Acc:11777] [ENSSSCT00000002231]	ENSSSCT00000035836	XM_001927895	XM_001927895	Ssc.27433	100156489	protein-glutamine gamma-glutamyltransferase K-like	ENSSSCT00000035836	TC558486	Uncharacterized protein [Source:UniProtKB/TrEMBL;Acc:F1SGP9] [ENSSSCT00000035836]	TGM1	TGM1
A_72_P025326	1	8	156	TC443333	43868	1.18471	-6.2728	1.37473e-05	3.27064	9.13176	0.288347	10	39.3479	0.0185338	tc|TC443333	Rep: Predicted protein - Physcomitrella patens subsp. patens, partial (3%) [TC443333]
A_72_P127172	1	25	20	BX675465	41046	1.21486	-5.07375	0.000129912	1.28046	11.3446	0.427092	10	25.743	0.0485066	gb|BX675465	BX675465 Sus Scrofa library (scac) Sus scrofa cDNA clone scac0028.e.21 3prim, mRNA sequence [BX675465]										GJA1	GJA1
A_72_P003941	1	68	92	TC417396	33700	1.25946	-5.17889	0.000105892	1.46401	8.9489	0.436695	10	26.8209	0.0443374	tc|TC417396		TC530025							TC530025		PLEKHA7	PLEKHA7
A_72_P715228	1	200	155	AK232851	11313	1.30228	-6.00653	2.22627e-05	2.84896	11.6732	0.367554	10	36.0784	0.0232216	gb|AK232851|tc|TC417868	Sus scrofa mRNA, clone:LVRM10039F10, expressed in liver [AK232851]	AK232851		AK232851	Ssc.5737	100152215	cyclin-dependent kinase inhibitor 1A (p21, Cip1)		TC533696	Sus scrofa mRNA, clone:LVRM10039F10, expressed in liver. [AK232851]	CDKN1A	CDKN1A
A_72_P238782	1	85	19	EV990779	30931	1.30565	-7.58334	2.25045e-06	4.72659	8.263	0.197469	9	57.507	0.00678434	gb|EV990779	rcol1024b_b18.y1 col Sus scrofa cDNA 5', mRNA sequence [EV990779]
A_72_P503136	1	100	58	AK230888	28277	1.30665	-5.21933	9.79193e-05	1.53419	12.0724	0.454852	10	27.2414	0.0441396	gb|AK230888|tc|TC468145|tc|TC510100|tc|TC454155	Sus scrofa mRNA, clone:AMP010059F08, expressed in alveolar macrophage [AK230888]	ENSSSCT00000031745		AK230888	Ssc.17042	100154319	superoxide dismutase 2, mitochondrial	ENSSSCT00000031745	TC582506	superoxide dismutase [Source:RefSeq peptide;Acc:NP_999292] [ENSSSCT00000031745]	SOD2	SOD2
A_72_P308808	1	81	126		31473	1.32225	-5.3982	6.94356e-05	1.8416	7.44227	0.441159	10	29.1406	0.0391471			TC544626							TC544626		TRPM6	TRPM6
A_72_P341278	1	151	148	AK230888	19562	1.34453	-5.97949	2.33923e-05	2.80548	11.9883	0.389076	10	35.7543	0.0235067	gb|AK230888|tc|TC468145|tc|TC510100|tc|TC454155	Sus scrofa mRNA, clone:AMP010059F08, expressed in alveolar macrophage [AK230888]	ENSSSCT00000031745		AK230888	Ssc.17042	100154319	superoxide dismutase 2, mitochondrial	ENSSSCT00000031745	TC582506	superoxide dismutase [Source:RefSeq peptide;Acc:NP_999292] [ENSSSCT00000031745]	SOD2	SOD2
A_72_P642425	1	15	74	TC500336	42719	1.35854	-5.01909	0.00014456	1.18438	8.43766	0.50539	10	25.1913	0.0499007	tc|TC500336|tc|TC483747|tc|TC418739		TC521395							TC521395	Rep: Histone H2B type 1-C/E/G - Mus musculus (Mouse), complete [TC521395]
A_72_P177826	1	169	14	NM_214399	16569	1.38174	-5.74151	3.63193e-05	2.41751	8.14246	0.430217	10	32.965	0.0298611	ref|NM_214399|ens|ENSSSCT00000016760|tc|TC509443|tc|TC436143	Sus scrofa interleukin 6 (interferon, beta 2) (IL6), mRNA [NM_214399]	NM_214399	NM_214399	NM_214399	Ssc.62	399500	interleukin 6 (interferon, beta 2)	ENSSSCT00000023544	TC623240	Sus scrofa interleukin 6 (interferon, beta 2) (IL6), mRNA [NM_214399]	IL6	IL6
A_72_P152936	1	221	35	AK232851	7803	1.42149	-6.40687	1.08242e-05	3.47845	11.7169	0.381136	10	41.048	0.0163157	gb|AK232851|tc|TC456575|ref|XM_001929558	Sus scrofa mRNA, clone:LVRM10039F10, expressed in liver [AK232851]	ENSSSCT00000032169	XM_001929558	AK232851	Ssc.5737			ENSSSCT00000032169	TC570732	Uncharacterized protein [Source:UniProtKB/TrEMBL;Acc:I3LK35] [ENSSSCT00000032169]	CDKN1A	CDKN1A
A_72_P378183	1	91	13	AK350490	29914	1.4389	-5.72915	3.71664e-05	2.39711	8.39762	0.456881	10	32.8232	0.0300119	gb|AK350490|ref|XM_003125595	Sus scrofa mRNA, clone:SPL010076A02, expressed in spleen [AK350490]	ENSSSCT00000006781	XM_003125595	AK350490	Ssc.50488	100155518	musculin-like	ENSSSCT00000006781	TC604330	musculin [Source:HGNC Symbol;Acc:7321] [ENSSSCT00000006781]	MSC	MSC
A_72_P094216	1	200	87	TC461095	11347	1.44548	-5.20127	0.0001014	1.50288	8.7565	0.523073	10	27.0532	0.0441396	tc|TC461095	Rep: Thymidylate synthetase - Marinomonas sp. MED121, partial (6%) [TC461095]	TC575295							TC575295	Rep: Thymidylate synthetase - Marinomonas sp. MED121, partial (6%) [TC575295]
A_72_P063236	1	51	84	AY609823	36594	1.51088	-7.07036	3.43865e-06	4.46218	10.2968	0.359084	10	49.99	0.00804733	gb|AY609823|tc|TC454500|tc|TC432984	Sus scrofa clone Clu_32963.scr.msk.p1.Contig1, mRNA sequence [AY609823]	AY609823		AY609823	Ssc.1864	100217390	tumor necrosis factor receptor superfamily, member 12A		TC568678	Sus scrofa clone Clu_32963.scr.msk.p1.Contig1, mRNA sequence. [AY609823]	TNFRSF12A	TNFRSF12A
A_72_P426464	1	245	123	ENSSSCT00000003385	3679	1.52095	-5.84678	2.98684e-05	2.59028	11.0274	0.479356	10	34.1848	0.027013	ens|ENSSSCT00000003385|tc|TC423065|ref|XM_003127185	chemokine (C-X-C motif) ligand 17 [Source:HGNC Symbol;Acc:19232] [ENSSSCT00000003385]	ENSSSCT00000036078						ENSSSCT00000036078	TC536062	Uncharacterized protein [Source:UniProtKB/TrEMBL;Acc:F1RMX0] [ENSSSCT00000036078]	CXCL17	CXCL17
A_72_P077351	1	258	98	NM_213910	1397	1.55296	-6.25721	1.41369e-05	3.24628	11.7925	0.449391	10	39.1527	0.0185338	ref|NM_213910|tc|TC470594|tc|TC455369|tc|TC488722	Sus scrofa serpin peptidase inhibitor, clade E (nexin, plasminogen activator inhibitor type 1), member 1 (SERPINE1), mRNA [NM_213910]	NM_213910	NM_213910	NM_213910	Ssc.9781	396945	serpin peptidase inhibitor, clade E (nexin, plasminogen activator inhibitor type 1), member 1		TC585013	Sus scrofa serpin peptidase inhibitor, clade E (nexin, plasminogen activator inhibitor type 1), member 1 (SERPINE1), mRNA [NM_213910]	SERPINE1	SERPINE1
A_72_P496491	1	221	146	TC424887	7663	1.59921	-5.42821	6.55706e-05	1.89269	10.1331	0.563404	10	29.4655	0.0383204	tc|TC424887|tc|TC440587|tc|TC477962|ref|XM_001927442	Rep: Replication factor C large subunit - Methanococcus jannaschii, partial (4%) [TC424887]	NM_001244536	NM_001244536	NM_001244536	Ssc.924	492313	thrombospondin 1	ENSSSCT00000005288	TC592494	Sus scrofa thrombospondin 1 (THBS1), mRNA [NM_001244536]	THBS1	THBS1
A_72_P402733	1	123	11	NM_001159615	24475	1.60946	-5.86289	2.89916e-05	2.61655	13.2927	0.514801	10	34.3734	0.0267551	ref|NM_001159615|ens|ENSSSCT00000000271|tc|TC435806|tc|TC511057	Sus scrofa keratin 8 (KRT8), mRNA [NM_001159615]	NM_001159615	NM_001159615	NM_001159615	Ssc.53699	100152077	keratin 8	ENSSSCT00000000271	TC572975	Sus scrofa keratin 8 (KRT8), mRNA [NM_001159615]	KRT8	KRT8
A_72_P283139	1	223	44	TC420512	7374	1.61708	-5.17027	0.000107676	1.44903	6.64302	0.606595	10	26.7317	0.0445239	tc|TC420512|tc|TC496106	Rep: Biotin carboxyl carrier protein - Synechococcus sp. (strain PCC 7942) (Anacystis nidulans R2), partial (15%) [TC496106]	TC529207							TC529207	Rep: Biotin carboxyl carrier protein - Synechococcus sp. (strain PCC 7942) (Anacystis nidulans R2), partial (15%) [TC529207]	CA12	CA12
A_72_P229097	1	148	21	TC429879	20220	1.63148	-5.66222	4.21247e-05	2.28618	11.855	0.547843	10	32.0607	0.0316205	tc|TC429879|ref|XM_003121219	PREDICTED: Sus scrofa nuclear receptor coactivator 7 (NCOA7), mRNA [XM_003121219]	ENSSSCT00000027938	XM_003121219	EW531415	Ssc.24726	100157226	nuclear receptor coactivator 7	ENSSSCT00000027938	TC543344	nuclear receptor coactivator 7 [Source:HGNC Symbol;Acc:21081] [ENSSSCT00000027938]	NCOA7	NCOA7
A_72_P190666	1	183	74	ENSSSCT00000005804	14159	1.64704	-5.88302	2.79334e-05	2.64933	8.16828	0.528075	10	34.6099	0.0263156	ens|ENSSSCT00000005804|gb|CK453968|tc|TC442893|ref|XM_003121963	transient receptor potential cation channel, subfamily M, member 6 [Source:HGNC Symbol;Acc:17995] [ENSSSCT00000005804]	ENSSSCT00000005804	XM_003121963	CK453968	Ssc.98535			ENSSSCT00000005804	TC556839	transient receptor potential cation channel, subfamily M, member 6 [Source:HGNC Symbol;Acc:17995] [ENSSSCT00000005804]	TRPM6	TRPM6
A_72_P165116	1	5	144	NM_001105293	44384	1.65206	-5.99843	2.25951e-05	2.83594	6.37326	0.516997	10	35.9811	0.0232216	ref|NM_001105293|gb|EU046996|tc|TC454076|tc|TC407319	Sus scrofa mucin 13, cell surface associated (MUC13), mRNA [NM_001105293]	NM_001105293	NM_001105293	NM_001105293	Ssc.51871	100125829	mucin 13, cell surface associated	ENSSSCT00000012975	TC518056	Sus scrofa mucin 13, cell surface associated (MUC13), mRNA [NM_001105293]	MUC13	MUC13
A_72_P158486	1	76	130	EW372555	32321	1.66462	-5.18308	0.000105035	1.4713	7.8024	0.626379	10	26.8643	0.0443374	gb|EW372555|tc|TC475402|ref|XM_003131491|ref|XM_003131497	rmcp19c_k14.y1 mcp Sus scrofa cDNA 5', mRNA sequence [EW372555]	TC589913	XM_003360970	XM_003360970					TC589913	Rep: Gasdermin - Mus musculus (Mouse), partial (14%) [TC589913]	GSDMA	GSDMA
A_72_P319533	1	220	149		7916	1.66845	-7.0499	3.55919e-06	4.43296	10.8478	0.419937	10	49.7012	0.00804733			TC525402							TC525402	Rep: Pleckstrin homology-like domain family A member 2 - Homo sapiens (Human), partial (88%) [TC525402]	PHLDA2	PHLDA2
A_72_P197897	1	179	66	TC430705	14843	1.68266	-6.43495	1.02988e-05	3.52159	6.87595	0.482718	10	41.4086	0.0160591	tc|TC430705|ref|XM_003122529	Rep: 40S ribosomal protein S2-3 - Arabidopsis thaliana (Mouse-ear cress), partial (5%) [TC430705]	XM_003122529	XM_003122529	XM_003122529	Ssc.40462	100511545	uncharacterized LOC100511545		TC544217	PREDICTED: Sus scrofa hypothetical protein LOC100511545 (LOC100511545), mRNA [XM_003122529]
A_72_P223927	1	195	112	NM_213857	12100	1.68471	-5.48442	5.89209e-05	1.98799	10.8316	0.593371	10	30.0788	0.0364987	ref|NM_213857	Sus scrofa TIMP metallopeptidase inhibitor 1 (TIMP1), mRNA [NM_213857]	NM_213857	NM_213857	NM_213857	Ssc.11784	396862	TIMP metallopeptidase inhibitor 1			Sus scrofa TIMP metallopeptidase inhibitor 1 (TIMP1), mRNA [NM_213857]	TIMP1	TIMP1
A_72_P585596	1	171	5	NM_213910	16318	1.70911	-7.00211	3.85848e-06	4.36439	11.4177	0.438973	10	49.0295	0.0083086	ref|NM_213910|tc|TC470594|tc|TC455369|tc|TC488722	Sus scrofa serpin peptidase inhibitor, clade E (nexin, plasminogen activator inhibitor type 1), member 1 (SERPINE1), mRNA [NM_213910]	NM_213910	NM_213910	NM_213910	Ssc.9781	396945	serpin peptidase inhibitor, clade E (nexin, plasminogen activator inhibitor type 1), member 1		TC585013	Sus scrofa serpin peptidase inhibitor, clade E (nexin, plasminogen activator inhibitor type 1), member 1 (SERPINE1), mRNA [NM_213910]	SERPINE1	SERPINE1
A_72_P226002	1	101	37	TC407865	28202	1.74838	-6.17964	1.62547e-05	3.12447	14.7676	0.535257	10	38.188	0.0193431	tc|TC407865	Rep: C1 inhibitor - Sus scrofa (Pig), partial (54%) [TC407865]	AK233581		AK233581					TC518697	Sus scrofa mRNA, clone:LVRM10181E02, expressed in liver. [AK233581]	SERPING1	SERPING1
A_72_P345253	1	151	92	ENSSSCT00000000733	19590	1.75091	-5.40503	6.85367e-05	1.85322	14.1532	0.632901	10	29.2143	0.0391471	ens|ENSSSCT00000000733|gb|AK232816|tc|TC502472|tc|TC468139	complement component 1, r subcomponent [Source:HGNC Symbol;Acc:1246] [ENSSSCT00000000733]	ENSSSCT00000000733	XM_003126517	AK232816	Ssc.9951	445464	complement component 1, r subcomponent	ENSSSCT00000000733	TC583091	complement component 1, r subcomponent [Source:HGNC Symbol;Acc:1246] [ENSSSCT00000000733]	C1R	C1R
A_72_P511075	1	255	9	NM_001001540	2036	1.7521	-5.32281	8.02209e-05	1.71263	11.4129	0.64514	10	28.3323	0.0420192	ref|NM_001001540|ens|ENSSSCT00000016859|tc|TC407682|tc|TC407493	Sus scrofa chitinase 3-like 1 (cartilage glycoprotein-39) (CHI3L1), mRNA [NM_001001540]	NM_001001540	NM_001001540	NM_001001540	Ssc.90	396865	chitinase 3-like 1 (cartilage glycoprotein-39)	ENSSSCT00000016859	TC518404	Sus scrofa chitinase 3-like 1 (cartilage glycoprotein-39) (CHI3L1), mRNA [NM_001001540]	CHI3L1	CHI3L1
A_72_P442057	1	78	27	NM_001105293	32117	1.75272	-5.81197	3.18584e-05	2.53335	7.18426	0.580033	10	33.779	0.0277045	ref|NM_001105293|gb|EU046996|tc|TC407319	Sus scrofa mucin 13, cell surface associated (MUC13), mRNA [NM_001105293]	NM_001105293	NM_001105293	NM_001105293	Ssc.51871	100125829	mucin 13, cell surface associated		TC518056	Sus scrofa mucin 13, cell surface associated (MUC13), mRNA [NM_001105293]	MUC13	MUC13
A_72_P442223	1	129	154	ENSSSCT00000018024	23299	1.75559	-5.29139	8.5215e-05	1.65861	9.23816	0.651247	10	27.9988	0.0432969	ens|ENSSSCT00000018024|gb|EF619473|tc|TC459139	mesoderm specific transcript homolog (mouse) [Source:HGNC Symbol;Acc:7028] [ENSSSCT00000018024]	ENSSSCT00000018024		EF619473	Ssc.57791	100147710	mesoderm specific transcript homolog (mouse)	ENSSSCT00000018024	TC546533	mesoderm specific transcript homolog (mouse) [Source:HGNC Symbol;Acc:7028] [ENSSSCT00000018024]	MEST	MEST
A_72_P440416	1	142	111	NM_001113440	21195	1.80819	-5.6783	4.08738e-05	2.3129	9.57639	0.619971	10	32.2431	0.0313274	ref|NM_001113440|ens|ENSSSCT00000012963|gb|EU330422|gb|EW239763	Sus scrofa mucin 20, cell surface associated (MUC20), mRNA [NM_001113440]	NM_001113440	NM_001113440	NM_001113440	Ssc.47749	100134954	mucin 20, cell surface associated	ENSSSCT00000012963	TC518174	Sus scrofa mucin 20, cell surface associated (MUC20), mRNA [NM_001113440]	MUC20	MUC20
A_72_P378263	1	147	52	EW667122	20290	1.83018	-8.18811	5.68633e-07	5.95581	11.1321	0.385522	10	67.0452	0.00285707	gb|EW667122|tc|TC421011	rute2103b_k10.y1 ute Sus scrofa cDNA 5', mRNA sequence [EW667122]	AK397623	XR_131435	AK397623	Ssc.48493				TC533882	Sus scrofa mRNA, clone: SMG010101F08, expressed in submaxillary gland. [AK397623]	KRT7	KRT7
A_72_P153681	1	82	93	ENSSSCT00000000272	31404	1.91239	-7.33454	3.3065e-06	4.41395	11.3524	0.452596	9	53.7955	0.00804733	ens|ENSSSCT00000000272|gb|AK350061|tc|TC458767|tc|TC439917	Keratin 18 Fragment [Source:UniProtKB/TrEMBL;Acc:A8D349] [ENSSSCT00000000272]	AK350061		AK350061	Ssc.5991	100126286	keratin 18	ENSSSCT00000000272	TC572977	Sus scrofa mRNA, clone:SMG010058A09, expressed in submaxillary gland. [AK350061]	KRT18	KRT18
A_72_P302799	1	29	105	NM_214376	40408	1.93657	-6.8197	5.26582e-06	4.09924	6.82382	0.537779	10	46.5083	0.00930888	ref|NM_214376|gb|AY028311|gb|EW529615|tc|TC424880	Sus scrofa amphiregulin (AREG), mRNA [NM_214376]	NM_214376	NM_214376	NM_214376	Ssc.82438	397668	amphiregulin	ENSSSCT00000009818	TC538045	Sus scrofa amphiregulin (AREG), mRNA [NM_214376]	AREG	AREG
A_72_P097686	1	58	30	ENSSSCT00000004618	35431	1.97378	-5.54321	5.27083e-05	2.08715	8.50089	0.70759	10	30.7272	0.0352156	ens|ENSSSCT00000004618|gb|AK230630|tc|TC440686|ref|XM_003121196	vanin 2 [Source:HGNC Symbol;Acc:12706] [ENSSSCT00000004618]	ENSSSCT00000004618	XM_003121196	AK230630	Ssc.44060	100153984	vanin 2	ENSSSCT00000004618	TC554580	vanin 2 [Source:HGNC Symbol;Acc:12706] [ENSSSCT00000004618]	VNN2	VNN2
A_72_P297384	1	192	58	AK349920	12637	1.99363	-6.46193	9.81916e-06	3.56291	9.5281	0.596547	10	41.7565	0.0158579	gb|AK349920|tc|TC421962|tc|TC432233|ref|XM_001929115	Sus scrofa mRNA, clone:SKNB10090C12, expressed in skin [AK349920]	AK349920		AK349920	Ssc.1191	100155930	annexin A8		TC529831	Sus scrofa mRNA, clone:SKNB10090C12, expressed in skin. [AK349920]	ANXA8	ANXA8
A_72_P776040	1	64	81	AK346235	34470	2.00796	-5.02373	0.000143254	1.19255	8.81544	0.807323	10	25.2378	0.0499007	gb|AK346235|tc|TC438304	Sus scrofa mRNA, clone:LVRM10108G05, expressed in liver [AK346235]	AK346235		AK346235	Ssc.16250				TC552140	Sus scrofa mRNA, clone:LVRM10108G05, expressed in liver. [AK346235]	IL1RN	IL1RN
A_72_P442675	1	199	142	ENSSSCT00000000735	11405	2.01419	-6.0572	2.02961e-05	2.93012	14.1522	0.65299	10	36.6896	0.0223851	ens|ENSSSCT00000000735|ens|ENSSSCT00000000736|gb|AK232900|tc|TC490701	complement component 1, s subcomponent [Source:HGNC Symbol;Acc:1247] [ENSSSCT00000000735]	AK395402		AK395402	Ssc.1177				TC605164	Sus scrofa mRNA, clone: OVRT10002A09, expressed in ovary. [AK395402]	C1S	C1S
A_72_P177731	1	168	151	NM_001031790	16755	2.0557	-5.11618	0.000119606	1.35472	9.98194	0.812105	10	26.1753	0.0470312	ref|NM_001031790|ens|ENSSSCT00000010872|gb|AY594645|tc|TC407614	Sus scrofa 2'-5'-oligoadenylate synthetase-like (OASL), mRNA [NM_001031790]	NM_001031790	NM_001031790	NM_001031790	Ssc.42731	595119	2'-5'-oligoadenylate synthetase-like	ENSSSCT00000010872	TC518337	Sus scrofa 2'-5'-oligoadenylate synthetase-like (OASL), mRNA [NM_001031790]	OASL	OASL
A_72_P409208	1	218	17	NM_001174056	8322	2.06706	-6.87871	4.75953e-06	4.18562	8.23072	0.577486	10	47.3166	0.00930888	ref|NM_001174056|gb|GU386349|tc|TC410251	Sus scrofa growth differentiation factor 15 (GDF15), mRNA [NM_001174056]	NM_001174056	NM_001174056	NM_001174056	Ssc.43123	100379630	growth differentiation factor 15		TC521688	Sus scrofa growth differentiation factor 15 (GDF15), mRNA [NM_001174056]	GDF15	GDF15
A_72_P341938	1	191	6	ENSSSCT00000012809	12833	2.16171	-10.7961	1.50444e-08	8.7377	8.28616	0.321571	10	116.556	0.000340153	ens|ENSSSCT00000012809|gb|EW570017|tc|TC454104|ref|XM_003132473	ceruloplasmin (ferroxidase) [Source:HGNC Symbol;Acc:2295] [ENSSSCT00000012809]	NM_001267694	NM_001267694	NM_001267694	Ssc.10453	406870	ceruloplasmin (ferroxidase)	ENSSSCT00000033091	TC568264	Sus scrofa ceruloplasmin (ferroxidase) (CP), mRNA [NM_001267694]	CP	CP
A_72_P365173	1	26	142	AK346080	40815	2.20791	-8.43084	3.92791e-07	6.25429	7.43135	0.483703	10	71.0791	0.00253743	gb|AK346080|tc|TC416807|tc|TC436966	Sus scrofa mRNA, clone:LVRM10037A07, expressed in liver [AK346080]	NM_001243187	NM_001243187	NM_001243187	Ssc.27380	100156922	methionine adenosyltransferase I, alpha	ENSSSCT00000011316	TC529359	Sus scrofa methionine adenosyltransferase I, alpha (MAT1A), mRNA [NM_001243187]	MAT1A	MAT1A
A_72_P738892	1	134	103	ENSSSCT00000012809	22559	2.23937	-8.54395	3.31395e-07	6.39036	9.322	0.484238	10	72.999	0.00253743	ens|ENSSSCT00000012809|gb|EW570017|tc|TC462911|tc|TC454104	ceruloplasmin (ferroxidase) [Source:HGNC Symbol;Acc:2295] [ENSSSCT00000012809]	NM_001267694	NM_001267694	NM_001267694	Ssc.10453	406870	ceruloplasmin (ferroxidase)	ENSSSCT00000033091	TC577117	Sus scrofa ceruloplasmin (ferroxidase) (CP), mRNA [NM_001267694]	CP	CP
A_72_P728543	1	68	135	ENSSSCT00000012809	33763	2.29123	-8.67731	2.7174e-07	6.54839	9.41589	0.489065	10	75.2957	0.00253743	ens|ENSSSCT00000012809|gb|EW570017|tc|TC447460|tc|TC494416	ceruloplasmin (ferroxidase) [Source:HGNC Symbol;Acc:2295] [ENSSSCT00000012809]	NM_001267694	NM_001267694	NM_001267694	Ssc.10453	406870	ceruloplasmin (ferroxidase)	ENSSSCT00000033091	TC561480	Sus scrofa ceruloplasmin (ferroxidase) (CP), mRNA [NM_001267694]	CP	CP
A_72_P317763	1	225	25	TC476891	7128	2.40999	-8.19416	5.63363e-07	5.96336	6.55307	0.562206	10	67.1444	0.00285707	tc|TC476891		NM_001206344	NM_001206344	NM_001206344	Ssc.12367	100157344	mucin 4, cell surface associated	ENSSSCT00000012962	TC591416	Sus scrofa mucin 4, cell surface associated (MUC4), mRNA [NM_001206344]	MUC4	MUC4
A_72_P732383	1	54	65	NM_001001861	36178	2.47795	-7.24575	2.56489e-06	4.70992	8.98418	0.675005	10	52.5009	0.00724901	ref|NM_001001861|ens|ENSSSCT00000009813|gb|AY577905|tc|TC458206	Sus scrofa chemokine (C-X-C motif) ligand 2 (CXCL2), mRNA [NM_001001861]	NM_001001861	NM_001001861	NM_001001861	Ssc.4871	414904	chemokine (C-X-C motif) ligand 2	ENSSSCT00000009813	TC572395	Sus scrofa chemokine (C-X-C motif) ligand 2 (CXCL2), mRNA [NM_001001861]	CXCL2	CXCL2
A_72_P675364	1	158	61	NM_214214	18500	2.4799	-6.19613	1.57785e-05	3.15044	12.6256	0.808543	10	38.392	0.0192839	ref|NM_214214|ens|ENSSSCT00000019290|tc|TC506000|tc|TC494832	Sus scrofa chemokine (C-C motif) ligand 2 (CCL2), mRNA [NM_214214]	NM_214214	NM_214214	NM_214214	Ssc.657	397422	chemokine (C-C motif) ligand 2	ENSSSCT00000019290	TC619965	Sus scrofa chemokine (C-C motif) ligand 2 (CCL2), mRNA [NM_214214]	CCL2	CCL2
A_72_P672674	1	82	52	NM_213857	31340	2.53757	-6.84284	5.06087e-06	4.13318	13.9744	0.741528	10	46.8245	0.00930888	ref|NM_213857|gb|BP172721|tc|TC492567|tc|TC420609	Sus scrofa TIMP metallopeptidase inhibitor 1 (TIMP1), mRNA [NM_213857]	NM_213857	NM_213857	NM_213857	Ssc.11784	396862	TIMP metallopeptidase inhibitor 1	ENSSSCT00000013426	TC607014	Sus scrofa TIMP metallopeptidase inhibitor 1 (TIMP1), mRNA [NM_213857]	TIMP1	TIMP1
A_72_P302864	1	222	79	NM_001001540	7611	2.5826	-8.80535	2.25037e-07	6.69767	13.6965	0.560259	10	77.5342	0.00253743	ref|NM_001001540|ens|ENSSSCT00000016859|tc|TC407493|tc|TC428387	Sus scrofa chitinase 3-like 1 (cartilage glycoprotein-39) (CHI3L1), mRNA [NM_001001540]	NM_001001540	NM_001001540	NM_001001540	Ssc.90	396865	chitinase 3-like 1 (cartilage glycoprotein-39)	ENSSSCT00000016859	TC518221	Sus scrofa chitinase 3-like 1 (cartilage glycoprotein-39) (CHI3L1), mRNA [NM_001001540]	CHI3L1	CHI3L1
A_72_P146411	1	21	147	NM_001001861	41747	2.59669	-7.84282	9.74609e-07	5.51566	9.95784	0.649634	10	61.5098	0.00367265	ref|NM_001001861|ens|ENSSSCT00000009813|gb|AY577905|tc|TC454423	Sus scrofa chemokine (C-X-C motif) ligand 2 (CXCL2), mRNA [NM_001001861]	NM_001001861	NM_001001861	NM_001001861	Ssc.4871	414904	chemokine (C-X-C motif) ligand 2	ENSSSCT00000009813	TC568598	Sus scrofa chemokine (C-X-C motif) ligand 2 (CXCL2), mRNA [NM_001001861]	CXCL2	CXCL2
A_72_P021161	1	180	65	TC468851	14758	2.62446	-7.70587	1.21185e-06	5.33591	10.2037	0.671735	10	59.3804	0.00398444	tc|TC468851	Rep: Stratifin - Sus scrofa (Pig), partial (84%) [TC468851]	TC583221							TC583221	Rep: Stratifin - Sus scrofa (Pig), partial (84%) [TC583221]	SFN	SFN
A_72_P281844	1	135	79	ENSSSCT00000007208	22401	2.64237	-6.35454	1.18793e-05	3.3977	11.6044	0.843824	10	40.3802	0.0168632	ens|ENSSSCT00000007208|gb|BX921512|tc|TC458174|tc|TC464217	S100 calcium binding protein A2 [Source:HGNC Symbol;Acc:10492] [ENSSSCT00000007208]	ENSSSCT00000024997	XM_001929556	AK349695	Ssc.12269			ENSSSCT00000024997	TC572364	Uncharacterized protein [Source:UniProtKB/TrEMBL;Acc:F1SFV5] [ENSSSCT00000024997]	S100A2	S100A2
A_72_P035346	1	93	113	NM_214214	29524	2.70685	-8.50833	3.49558e-07	6.34772	12.8118	0.619271	10	72.3917	0.00253743	ref|NM_214214|ens|ENSSSCT00000019290|tc|TC417370|tc|TC468396	Sus scrofa chemokine (C-C motif) ligand 2 (CCL2), mRNA [NM_214214]	NM_214214	NM_214214	NM_214214	Ssc.657	397422	chemokine (C-C motif) ligand 2	ENSSSCT00000019290	TC529961	Sus scrofa chemokine (C-C motif) ligand 2 (CCL2), mRNA [NM_214214]	CCL2	CCL2
A_72_P232777	1	131	36	NM_001044564	23018	2.78123	-7.89526	8.97175e-07	5.58369	9.79433	0.698808	10	62.3351	0.00367265	ref|NM_001044564|ens|ENSSSCT00000003956|gb|DQ445254|tc|TC407618	Sus scrofa stratifin (SFN), mRNA [NM_001044564]	NM_001044564	NM_001044564	NM_001044564	Ssc.2165	733625	stratifin	ENSSSCT00000003956	TC518340	Sus scrofa stratifin (SFN), mRNA [NM_001044564]	SFN	SFN
A_72_P306173	1	202	58	AK230950	10937	2.79092	-7.69477	1.23357e-06	5.32121	9.18198	0.722861	10	59.2094	0.00398444	gb|AK230950|tc|TC453536|tc|TC471856|tc|TC478880	Sus scrofa mRNA, clone:AMP010068A11, expressed in alveolar macrophage [AK230950]	ENSSSCT00000014336	XM_003353845	X52566	Ssc.16234	100621891	transcobalamin-1-like	ENSSSCT00000014336	TC527401	Pig mRNA for haptocorrin (partial). [X52566]	TCN1	TCN1
A_72_P599953	1	127	134	ENSSSCT00000007208	23649	2.90069	-12.6172	1.7455e-09	10.211	11.7702	0.402353	10	159.194	7.89314e-05	ens|ENSSSCT00000007208|gb|BX921512|tc|TC458174|tc|TC464217	S100 calcium binding protein A2 [Source:HGNC Symbol;Acc:10492] [ENSSSCT00000007208]	ENSSSCT00000024997	XM_001929556	AK349695	Ssc.12269			ENSSSCT00000024997	TC572364	Uncharacterized protein [Source:UniProtKB/TrEMBL;Acc:F1SFV5] [ENSSSCT00000024997]
A_72_P626069	1	175	59	AK230950	15611	3.01014	-8.04108	7.13979e-07	5.77064	9.32857	0.749567	10	64.6589	0.00322861	gb|AK230950|tc|TC478880|ref|XM_003122681	Sus scrofa mRNA, clone:AMP010068A11, expressed in alveolar macrophage [AK230950]	ENSSSCT00000014336	XM_003353845	AK391024	Ssc.16234	100621891	transcobalamin-1-like	ENSSSCT00000014336	TC593462	Sus scrofa mRNA, clone: CLNT10045E03, expressed in colon. [AK391024]	TCN1	TCN1
